# Supplementary material for: IBDTransDB: a manually curated transcriptomic database for inflammatory bowel disease
Source: Database (Oxford). 2024 Mar 28;2024:baae026. doi: 10.1093/database/baae026 (PMC10986744; doi:10.1093/database/baae026)
Supplement: baae026_Supp [file baae026_supp.zip]

Archive with 1 entries (1 files):
- suppl_data/supplementaryTable.xlsx
