# Supplementary material for: IBDTransDB: a manually curated transcriptomic database for inflammatory bowel disease
Source: Database (Oxford). 2024 Mar 28;2024:baae026. doi: 10.1093/database/baae026 (PMC10986744; doi:10.1093/database/baae026)
Supplement: baae026_Supp [file baae026_supp.zip › suppl_data/supplementaryTable.xlsx]

## Sheet: Description
Table S1 Description of 34 IBD bulk transcriptomic datasets
Table S2 Description of 122 comparisons
Table S3 Description of 35 keywords
Table S4 Enrichment databases used in IBDExplore
Table S5 Prioritization of 152 IBD GWAS genes by IBDIntegrate module. Highlighted genes are the significant gene under adjusted meta p-value<0.05 and |mean log(fold change)|>0.58

## Sheet: TableS1
DataID	Title	Organism	ExperimentType	Summary	OverallDesign	Disease	Source	CellType	Treatment	Response	TimePoint	Dose	SampleNumber	ReferenceLink	Platform	NormalizationMethod
E-MTAB-7604	RNA-sequencing of inflamed intestinal mucosa of inflammatory bowel disease patients	Human	RNASeq	This study includes colon samples from 7 anti-TNF responders and 17 anti-TNF non-responders. The patients in this study are CD or UC patients.		CD;UC	Colon;Ileum		AntiTNF		W0		43			TMM
E-MTAB-7845	Predicting response to vedolizumab therapy using mucosal transcriptomics in IBD patients	Human	RNASeq	In this study we wanted to identify baseline predictors of successful vedolizumab therapy in patients with inflammatory bowel disease.	Disease;Response	CD;UC	Colon		Vedolizumab	Response	W0	300mg	47	https://www.ebi.ac.uk/biostudies/arrayexpress/studies/E-MTAB-7845	Illumina HiSeq 4000 (Homo sapiens)	CPM;TMM
E-MTAB-9731	RNA-seq of biopsies from the bowels of patients with Ulcerative Colitis classified as healed versus non-healed according to different classification scores	Human	RNASeq	The objective of the study was to understand gene expression patterns and pathways that relate to Endoscopic Remission and Histologic remission in IBD as defined by different endoscopic and histological disease activity scores. Colonic Endoscopic biopsies were collected in RNAlater from 21 UC patients undergoingcolonoscopies withthe endocytoscope CF- Y-0058-1 prototype Olympus, Japan). RNA was ex…	Mayo_Response;Nancy_Response;Rhi_Response;Ecss_Response	UC	Colon		NoTreatment	Mayo_Response;Nancy_Response;Rhi_Response;Ecss_Response			21	https://www.ebi.ac.uk/biostudies/arrayexpress/studies/E-MTAB-9731	Illumina NextSeq 500 (Homo sapiens)	CPM;TMM
GSE100833	A functional genomics predictive network model identifies regulators of inflammatory bowel disease: Microarray Analysis of Human Blood and Intestinal Biopsy Samples from a Phase 2b, Double-blind, Placebo-controlled Study of Ustekinumab in Crohn's Disease	Human	Microarray	Microarray Analysis of Human Whole Blood and Intestinal Biopsy Samples from a Phase 2b, Multicenter, Randomized, Double-blind, Placebo-controlled, Parallel-group Study of Ustekinumab in Crohn’s Disease	329 Crohn's biopsies from multiple regions in the intestine of 87 anti TNFa refractory patients and blood samples from 204 patients at Week 0 prior to drug treatment are included in this study	CD	Colon;Ileum;Rectum;Blood		NoTreatment				327	https://pubmed.ncbi.nlm.nih.gov/28892060/	Affymetrix HT HG-U133+ PM Array Plate	RMA
GSE102746	Transcriptome-analysis of patient-derived normal and ulcerative colitis intestinal epithelial organoids	Human	RNASeq	Purpose: The objective of this study is to compare the transcriptome profile of intestinal epithelial organoids cultivated from distal colon tissue of patients with ulcerative colitis vs organoids cultivate from non-matched and otherwise healthy patient colon	The objective of this study is to compare the transcriptome profile of intestinal epithelial organoids cultivated from distal colon tissue of patients with ulcerative colitis vs organoids cultivate from non-matched and otherwise healthy patient colon	UC;Healthy	Colon		NoTreatment				20	https://www.ncbi.nlm.nih.gov/geo/query/acc.cgi?acc=GSE102746	Illumina HiSeq 2500 (Homo sapiens)	CPM;TMM
GSE107865	PBMC gene expression from Crohn's disease patients before Infliximab therapy	Human	Microarray	About 40% IBD patients treated with antiTNF antibodies do not respond to therapy. Baseline biomarkers of response are therefore of interest. By combining computational deconvolution of gene expression and meta-analysis approaches we identified cellular biomarkers in tissue (validated in 2 cohorts by IHC of biopsies), and investigated associated gene biomarkers in blood. This dataset provides data…	Whole blood samples were collected from 22 patients diagnosed with Crohn's disease, just before starting anti-TNF therapy (Infliximab). All patients were naive to anti-TNF. Response to therapy was assessed after 14 weeks based on changes in CRP and Calprotectin, as well as endoscopy (Responders: 17; Non-responders: 5). The prognostic power of genes identified to be related to cellular biomarkers …	CD	Blood	PBMC	Infliximab	CRP_Calprotectin_W14_Response	W0		22	https://pubmed.ncbi.nlm.nih.gov/29618496/	Affymetrix Human Clariom S Assay	RMA
GSE117875	Transcriptomic profile of intestinal epithelial cells obtained from ileal endoscopic biopsies from newly-diagnosed, pediatric Crohn's disease patients and healthy controls.	Human	RNASeq	Purpose: To uncover differentially-regulated transcripts and pathways/biological processes in newly-diagnosed, pediatric Crohn's disease in comparison to healthy controls. Methods: Intestinal epithelial cells were dissociated from ileal endoscopic biopsies, and stored at -80C in RNAlater. The polyA RNA fraction was purified, and single-end, 50 bp reads were sequenced and aligned to the Hg19 genom…	mRNA profiles of intestinal epithelial cells obtained from newly-diagnosed ileal biopsies in healthy controls and newly-diagnosed Crohn's disease.	CD;Healthy	Ileum	EpithelialCells	NoTreatment				13	https://www.ncbi.nlm.nih.gov/geo/query/acc.cgi?acc=GSE117875	Illumina HiSeq 2500 (Homo sapiens)	CPM;TMM
GSE12251	A Predictive Response Signature to Infliximab Treatment in Ulcerative Colitis	Human	Microarray	Infliximab, an anti-TNFa monoclonal antibody, is an effective treatment for ulcerative colitis (UC) inducing over 60% of patients to respond to treatment. Consequently, about 40% of patients do not respond. This study analyzed mucosal gene expression from patients enrolled in ACT1 to provide a predictive response signature for infliximab treatment. Keywords: predictive response signature.	Twenty-two patients underwent colonoscopy with biopsy before infliximab treatment. Response to infliximab was defined as endoscopic and histologic healing at week 8 (P2, 5, 9, 10, 14, 15, 16, 17, 24, 27, 36, and 45 as responders; P3, 12, 13, 19, 28, 29, 32, 33, 34, and 47 as non-responders). Messenger RNA was isolated from pre-infliximab biopsies, labeled and hybridized to Affymetrix HGU133Plus_2…	UC	Colon		Infliximab	W8_Resnponse	W0	5mpk;10mpk	23	https://pubmed.ncbi.nlm.nih.gov/19700435/	Affymetrix Human Genome U133 Plus 2.0	GeneChip Operating System
GSE135223	Human macrophage responses to viral-like particles from non-IBD or IBD colonic resections	Human	RNASeq	Peripheral blood-derived macrophages were stimulated with viral-like particles isolated from colonic resections from patients with Crohn's disease (CD), ulcerative colitis (UC), or non-IBD controls diagnoses. RNAseq was performed to unbiasedly assess the transcriptional responses to these stimuli and revealed highly divergent macrophage transcriptional programs in response to non-IBD compared to …	Peripheral blood mononuclear cells from the blood of three healthy human donors were pooled and differentiated into macrophages with M-CSF over the course of seven days. Mature macrophages were treated with viral-like particle (VLP) isolates from colon resections of patients with Crohn's disease (5 individual patient samples), ulcerative colitis (5 individual patient samples), non-IBD diagnoses (…	CD;UC;Healthy	Colon		NoTreatment				18	https://www.ncbi.nlm.nih.gov/geo/query/acc.cgi?acc=GSE135223	Illumina NovaSeq 6000 (Homo sapiens)	CPM;TMM
GSE152316	Etrolizumab treatment in Crohn's disease (Bergamot) cohort 1 RNA-seq	Human	RNASeq	Etrolizumab is an investigational monoclonal antibody that binds the beta7 subunit of alpha4beta7 and alphaEbeta7 integrins. The relative contribution of alpha4beta7 and alphaEbeta7 to gut lymphocyte trafficking remains to be characterized. Here we show that alphaEbeta7 is highly expressed on human intestinal CD8+ cytotoxic intraepithelial lymphocytes (IELs) and a small subset of proinflammatory …	RNA isolated from intestinal biopsies from a phase 3 randomized double-blind placebo-controlled 14-week trial of etrolizumab in Crohn's disease	CD	Ileum;Colon		Etrolizumab;Placebo		W0;W14		382	https://pubmed.ncbi.nlm.nih.gov/34467254/	Illumina HiSeq 4000 (Homo sapiens)	RAW-READ-COUNTS
GSE156044	Transcriptomics analysis of mesenteric adipose tissue from Crohn's disease patients and healthy controls [RNA-seq]	Human	RNASeq	A feature of Crohn's disease is the extra-intestinal manifestation of creeping fat, defined as expansion of mesenteric adipose tissue around the inflamed and fibrotic ileum. In comparison to healthy controls, we found that the greatest transcriptional changes in creeping fat are functions related to immune response to bacterial products.	We compared the transcriptional activity of creeping fat from four Crohn's disease patients and healthy mesenteric adipose tissues from ileal controls (IRB# Pro00048577).	CD;Healthy	Ileum		NoTreatment				8	https://www.ncbi.nlm.nih.gov/geo/query/acc.cgi?acc=GSE156044	Illumina NovaSeq 6000 (Homo sapiens)	CPM;TMM
GSE158952	Transcriptome Profiling of Rectal and Ileal Tissues in Inflammatory Bowel Disease	Human	RNASeq	We report whole mRNA gene expression and Percent Spliced In (PSI) estimates for rectal (n=59) and ileal (n=60) tissue samples of 33 patients with either Crohn's disease (n=19) or ulcerative colitis (n=14)	Tissue biopsies were obtained from the rectum and ileum of IBD patients age 8-20 years. Most (n=23) patients donated duplicate biopsies for a total of 4 samples per individual, and at least one sample per location was obtained for all donors. Transcriptome profiling was performed with RNAseq. 119 samples in total were analyzed after QC.	CD;UC	Ileum;Rectum		NoTreatment				119	https://pubmed.ncbi.nlm.nih.gov/34301333/	Illumina HiSeq 2500 (Homo sapiens); Illumina HiSeq 4000 (Homo sapiens)	CPM;TMM
GSE160925	Transcriptome profiling of gut CD8 tissue-resident T cells.	Human	RNASeq	We investigated the transcriptomic landscape of human CD8 tissue-resident T cells (Trm) derived from the ileum to study the differences in compartment (epithelium and lamina propria), CD103+ and CD103- Trm and inflammation-induced changes (active Crohn's disease vs healthy controls).	Examination of the transcriptomic CD8 tissue-resident profile (both CD69+CD103+ and CD69+CD103-) in the epithelium and lamina propria of the terminal ileum in both Crohn's disease patients and healthy controls.	CD;Healthy	Ileum	CD8+CD69+CD103-;CD8+CD69+CD103+	NoTreatment				21	https://www.ncbi.nlm.nih.gov/geo/query/acc.cgi?acc=GSE160925	Illumina NextSeq 500 (Homo sapiens)	CPM;TMM
GSE161031	Precision rescue of SP140 SNP+/+ Crohn's disease patient peripheral blood mononuclear cells responses to lipopolysaccharide using topoisomerase I or II inhibitors	Human	RNASeq	Peripheral blood-derived mononuclear cells isolated from Crohn's disease patients were pretreated with DMSO control, topotecan and etoposide and stimulated with LPS for 4 hours.	Fresh human peripheral blood mononuclear cell (PBMCs) from Crohn disease's patients that are wild-type (SP140 SNP-/-) or homozygous for disease-associated SP140 SNPs (SP140 SNP+/+) were stimulated with LPS with or without Topoisomerase I inhibitor Topotecan (TPT) or Topoisomerase II inhibitor Etoposide (ETO)	CD	Blood	PBMC	LPS;TPT;ETO;DMSO				30	https://www.ncbi.nlm.nih.gov/geo/query/acc.cgi?acc=GSE161031	Illumina NovaSeq 6000 (Homo sapiens)	CPM;TMM
GSE164871	RNA-seq of 4 Crohn's disease and 4 control	Human	RNASeq	mRNA-seq raw data of 4 Crohn's disease and 4 control from colon tissue	Colon tissues from 4 Crohn's disease and 4 control individuals were extracted. Pair-ended RNA-seq libraries for this study were prepared using the NEBNext Ultra RNA with Poly-A selection kit and was sequenced on an Illumina Hi-Seq 4000 (Genergy, Shanghai).	CD;Control	Colon		NoTreatment				8	https://www.ncbi.nlm.nih.gov/geo/query/acc.cgi?acc=GSE164871	Illumina HiSeq 4000 (Homo sapiens)	CPM;TMM
GSE16879	Mucosal expression profiling in patients with inflammatory bowel disease before and after first infliximab treatment	Human	Microarray	We used microarrays to identify mucosal gene signatures predictive of response to infliximab (IFX) in patients with inflammatory bowel disease (IBD) and to gain more insight into the pathogenesis of IBD. Keywords: drug response and treatment effect	Mucosal biopsies were obtained at endoscopy in actively inflamed mucosa from 61 IBD patients (24 ulcerative colitis (UC), 19 Crohn’s colitis (CDc) and 18 Crohn’s ileitis (CDi)), refractory to corticosteroids and/or immunosuppression, before and 4-6 weeks after (except for 1 CDc patient) their first infliximab infusion and in normal mucosa from 12 control patients (6 colon and 6 ileum). The patien…	CD;UC;Healthy	Colon;Ileum		Infliximab	W4_6_Response	W0;W4_6	5mpk	133	https://pubmed.ncbi.nlm.nih.gov/19956723/	Affymetrix Human Genome U133 Plus 2.0	GeneChip Operating System
GSE171244	Relating the transcriptome and microbiome by paired terminal ileal Crohn's disease	Human	RNASeq	Management of terminal ileal Crohn's disease (CD) is difficult due to fibrotic prognosis and failure to achieve mucosal healing. A limited number of synchronous analyses have been conducted on the transcriptome and microbiome in unpaired terminal ileum tissues. Therefore, our study focused on the transcriptome and mucosal microbiome in terminal ileal tissues of CD patients with the aim of determi…	Approximately 5 mg (four mucosal biopsies) of tissue samples were extracted from the inflamed and proximal non-inflamed ileum of CD patients (n=10). IMCD and NMCD were extracted from the biopsy samples, and they were confirmed by light microcopy. Three months prior to recruitment, all patients were instructed to avoid antibiotics, steroids, immunosuppressants, and biologics.	CD	Ileum		NoTreatment				20	https://www.ncbi.nlm.nih.gov/geo/query/acc.cgi?acc=GSE171244	Illumina HiSeq 2500 (Homo sapiens)	CPM;TMM
GSE182270	Ulcerative Colitis is characterized by an intense and plasmablast skewed humoral response that associates with treatment resistance and disease complications	Human	RNASeq	B cells, critical for intestinal homeostasis, remain under-studied in ulcerative colitis (UC). Using single-cell RNA sequencing, single cell IgH gene sequencing, and protein-level validation across three large UC cohorts, we mapped the cellular and clonotypic landscape of mucosal and circulating B cells in UC. We found major perturbations within the mucosal B cell compartment, including an expans…	Single cell RNA sequencing was performed on cells extracted from colonic biopsies of inflamed mucosa (ulcerative colitis patients, n=5) and normal colonic mucosa (healthy controls, n=4). Please note that sample titles have been updated on Sep 21, 2021.	UC;Healthy	Colon		NoTreatment				9	https://www.ncbi.nlm.nih.gov/geo/query/acc.cgi?acc=GSE182270	Illumina HiSeq 2000 (Homo sapiens)	CPM;TMM
GSE206285	Efficacy and safety of ustekinumab treatment in patients with ulcerative colitis	Human	Microarray	UNIFI was a randomized placebo-controlled phase 3 clinical trial evaluating the efficacy and safety of ustekinumab (ClinicalTrials.gov Identifier: NCT02407236). Gene expression profiling by microarrays was carried out at baseline on biopsies from the sigmoid colon (15-20cm from anal verge) of patients (n=550) with moderate-to-severe ulcerative colitis and of healthy subjects (n=18). Ulcerative co…	Patients with moderate-to-severe ulcerative colitis were treated with ustekinumab (n=364) or placebo (n=186) at week 0. Biopsy samples were collected from 550 patients and 18 healthy subjects at baseline for RNA extraction and microarray profiling.	UC;Healthy	Colon		Ustekinumab;Placebo;NoTreatment		W0	6mpk;130mg	568	https://www.ncbi.nlm.nih.gov/geo/query/acc.cgi?acc=GSE206285	Affymetrix HT HG-U133+ PM Array Plate	RMA
GSE207022	Efficacy and safety of ustekinumab treatment in patients with Crohn's disease	Human	Microarray	UNITI-2 was a phase 3 clinical trial (ClinicalTrials.gov Identifier: NCT01369342) comparing the effects (both positive and negative) of an initial treatment with ustekinumab to a placebo over 8 weeks in patients with moderately to severely active Crohn's disease.	A gene expression profiling study was conducted in which rectum biopsy samples were collected for RNA extraction and hybridization to microarrays from patients (n=125) with moderate-to-severe Crohn's disease and from non-IBD subjects (n=23).	CD;Healthy	Rectum		Ustekinumab;Placebo;NoTreatment			6mpk;130mg	148	https://www.ncbi.nlm.nih.gov/geo/query/acc.cgi?acc=GSE207022	Affymetrix HT HG-U133+ PM Array Plate	RMA
GSE212849	Prediction of Golimumab Response in the PROgECT Phase 2a Open-Label Trial of Patients With Ulcerative Colitis	Human	Microarray	PROgECT (ClinicalTrials.gov Identifier: NCT01988961) was a multicenter, open-label study evaluating the accuracy of a probe-set panel in predicting response to golimumab treatment in participants with moderately to severely active ulcerative colitis (UC). Biopsy samples (collected 15 to 20 cm from the anal verge) were taken at screening from 84 patients and used for RNA extraction and profiling b…	A gene expression profiling study was conducted in which colon biopsy samples were collected for RNA extraction and hybridization to microarrays from patients (n=84) with moderate-to-severe ulcerative colitis.	UC	Colon		Golimumab	MucosalHealing_W6_Response;ClinicalRemission_W6_Response	W0	200mg	84	https://pubmed.ncbi.nlm.nih.gov/36170836/	Affymetrix Human Genome U133 Plus 2.0	RMA
GSE23597	Expression data from colonic biopsy samples of infliximab treated UC patients	Human	Microarray	A gene expression profiling sub-study was conducted in which colonic biopsy samples were collected for RNA extraction and hybridization to microarrays from 48 patients with UC who were participating in ACT 1, a placebo-controlled study of infliximab. Gene expression profiles from infliximab responders were compared with those of baseline and infliximab non-responder samples. Infliximab had a sign…	Patients with moderate-to-severe, active UC were treated with infliximab or placebo at weeks 0, 2, 6 and every 8 weeks thereafter. Biopsy samples (n=113) were collected from 48 patients at baseline, weeks 8 and 30 for RNA extraction and microarray analysis.	UC	Colon		Infliximab;Placebo	W8_Response;W30_Response	W0;W8;W30	5mpk;10mpk	113	https://pubmed.ncbi.nlm.nih.gov/21448149/	Affymetrix Human Genome U133 Plus 2.0	GeneChip Operating System
GSE52746	Expression data from intestinal mucosa of patients with CD under anti-TNF-alpha therapy.	Human	Microarray	Crohn's Disease (CD) is a chronic inflammatory disease of the intestinal tract. We performed a whole-genome transcriptional analysis using colonic biopsies from CD patients before and after anti-TNF-? therapy.	Involved colonic samples from Crohn's disease patients and healthy colonic samples from non-inflammatory controls were collected for RNA extraction and hybridization on Affymetrix microarrays. Inclusion criteria for CD patients were: age between 18 and 70, diagnosis of CD established at least 4 months before inclusion and exclusion of concomitant infection. Active disease was defined by endoscopi…	CD;Healthy	Colon		AntiTNF;NoTreatment	W12_Response	W0;W12		39	https://pubmed.ncbi.nlm.nih.gov/24700437/	Affymetrix Human Genome U133 Plus 2.0 Array (custom CDF: HGU133Plus2_Hs_ENTREZG.cdf version 15.1.0)	GCRMA
GSE53306	Differential Gene Expression between Active and Quiescent Stages of Ulcerative Colitis: Insights into a Distinctive Pathogenesis Profile	Human	Microarray	Our objective was to elucidate patterns of gene expression underlying the progression of UC disease. Single endoscopic pinch biopsies (n=40) were assayed using the Illumina cDNA-mediated Annealing, Selection, Extension, and Ligation (DASL) microarray. Tissue was sampled in consecutive active and quiescent stages at the same site in individual UC patients, and these stages (active and inactive) we…	Gene expression of UC active and inactive is compared at a global level using total RNA from the same UC pateints using the Illumina microarray platform.	UC;Healthy	Colon		NoTreatment				40	https://www.ncbi.nlm.nih.gov/geo/query/acc.cgi?acc=GSE53306	Illumina HumanHT-12 WG-DASL V4.0 R2 expression beadchip	Median Normalization
GSE59071	Mucosal gene expression profiling in patients with inflammatory bowel disease	Human	Microarray	Microarrays were used to analyze the gene expression in endoscopic-derived intestinal mucosal biopsies from patients with inflammatory bowel disease (IBD) and controls	Mucosal biopsies were obtained at endoscopy from the colon of 97 ulcerative colitis (UC), 8 Crohn's disease (CD) patients and 11 controls. The biopsies were taken at the most affected sites but at a distance of ulcerations. Disease activity was endoscopically assessed. Total RNA extracted from mucosal biopsies was used to analyze mRNA expression via Affymetrix Human Gene 1.0 ST arrays.	CD;UC;Healthy	Colon		NoTreatment				116	https://pubmed.ncbi.nlm.nih.gov/26313692/	Affymetrix Human Gene 1.0 ST Array [transcript (gene) version]	RMA
GSE66207	mRNA and small RNA associated with Crohn's disease behavior [RNA-Seq]	Human	RNASeq	There is a need for reliable prognostic markers that can guide therapeutic intervention in Crohnâ€™s disease (CD). We examined whether different behavioral phenotypes in CD can be classified based on colonic miRNA or mRNA expression and if miRNAs have prognostic utility for CD. We perform high-throughput sequencing of small RNA and mRNA isolated from colon tissue from CD patients and non-IBD (NIB…	Macroscopically non-inflamed colon tissue from well-characterized Crohn's disease patients and normal controls were obtained. Small RNA-seq and RNA-seq were performed on these samples. Additionally, we investigated the effect of inflammation on miRNA expression by performing small RNA-seq on matched colon samples obtained from macroscopically inflamed regions from a subset (six) of these patients…	CD;nonIBD	Colon		NoTreatment				33	https://www.ncbi.nlm.nih.gov/geo/query/acc.cgi?acc=GSE66207	Illumina HiSeq 2500 (Homo sapiens)	CPM;TMM
GSE67250	Integration of genome-wide DNA methylome and transcriptome of human intestinal fibroblasts reveals novel candidate gene signatures in Crohnâ€™s disease-associated fibrosis	Human	RNASeq	Tissue fibrosis is a serious complication of Crohnâ€™s disease (CD) as well as of a variety of other complex, chronic pathologies. Understanding the underlying pathophysiology of tissue fibrosis is crucial for the development of tissue-specific prevention and interventional treatment strategies. To identify molecular states specific to fibrotic disease, we employed deep sequencing to define the g…	Human intestinal fibroblasts (HIFs) were extracted and cultured from colon specimens of two groups: Crohnâ€™s disease with associated fibrosis (n=3) and normal fibroblasts from patients with Diverticulitis (n=3). Both RNA-seq and MBD-isolated genome sequencing (MiGS) were performed on every sample.	CD;Healthy	Colon	Fibroblasts	NoTreatment				6	https://www.ncbi.nlm.nih.gov/geo/query/acc.cgi?acc=GSE67250	Illumina HiSeq 2500 (Homo sapiens)	CPM;TMM
GSE69446	Impact of NOD2 Genotype on the Innate Monocyte Transcriptome in Crohnâ€™s Disease	Human	RNASeq	Short title: Innate Gene/miRNA MDP-response in CD. RNA-seq and small RNA-seq were used to identify the expression of gene and microRNA (miRNA) in monocytes from healthy controls and patients with Crohn's Disease (CD), with and without NOD2 (nucleotide-binding oligomerization domain-containing protein 2) single nucleotide polymorphisms (SNPs) after stimulation with muramyl dipeptide (MDP).	Identification of the gene expression of mRNA and miRNA in monocytes from healthy controls and Crohn's patients with and without NOD2 SNPs before and after stimulation with the NOD2-agonist MDP.	CD;Healthy	Blood	Monocytes	NoTreatment				28	https://www.ncbi.nlm.nih.gov/geo/query/acc.cgi?acc=GSE69446	Illumina Genome Analyzer IIx (Homo sapiens)	CPM;TMM
GSE72819	Gene expression of baseline biopsies from etrolizumab-treated ulcerative colitis (UC) patients	Human	RNASeq	RNA sequencing was performed on RNA isolated from baseline biopsies from UC patients enrolled in the Phase II EUCALYPTUS study of etrolizumab. Gene expression differences were identified in a subset of anti-TNF naïve patients that achieved clinical remission at 10 weeks in response to etrolizumab.	Baseline colonic biopsies from UC patients treated with etrolizumab were sequenced by the Illumina HiSeq 2000 Sequencing System.	UC	Colon		Etrolizumab		W10		73	https://pubmed.ncbi.nlm.nih.gov/26522261/	Illumina HiSeq 2000 (Homo sapiens)	DESeq2
GSE73661	The effect of vedolizumab and infliximab therapy on colonic mucosal gene expression in patients with ulcerative colitis (UC)	Human	Microarray	Microarrays were used to investigate the the effect of vedolizumab (VDZ) therapy on colonic mucosal gene expression in UC patients and compared the changes to those observed with infliximab (IFX) therapy.	120 colonic biopsies from 44 UC patients were collected at protocol-specified time points [week (W) 0, W6, W12 and W52] during two phase 3 trials of VDZ (GEMINI I and LTS). Biopsies were compared with 12 non-IBD colonic biopsies and colonic biopsies from 23 UC patients before and W4-6 after first IFX. Response was defined as endoscopic mucosal healing (Mayo endoscoipc subscore 0 or 1) and was ass…	UC;nonIBD	Colon		Vedolizumab;Infliximab;NoTreatment	W4_6_Response	W0;W4_6;W6;W12;W52		155	https://pubmed.ncbi.nlm.nih.gov/27802155/	Affymetrix Human Gene 1.0 ST Array	RMA
GSE83381	Immune-restricted epigenetic reader SP140 maintains macrophage identity and activation states critical to intestinal homeostasis	Human	RNASeq	Introduction: SP140 is a bromodomain/plant homeo domain (PHD)-containing reader with immune-restricted expression, and single nucleotide polymorphisms (SNPs) within SP140 associate with Crohn’s disease (CD). However, the function of SP140 and the consequences of disease-associated SP140 SNPs have remained unknown. Results: Individuals carrying CD-associated SNPs within SP140 had defective SP140 m…	RNA-seq of 8 samples of peripheral blood derived mononuclear cells from CD patients having T/T or C/C genotype for rs6716753 SNP, with and without LPS treatment. 4 samples from healthy individuals with and without LPS treatment. RNA-seq of human macrophages (total 8 samples from 2 independent donors) stimulated with IFNg for 24h, and LPS (100ng/mL) for 4 hours: siRNA mediated knockdown of SP140 v…	CD;Healthy	Blood	PBMC	LPS;NoTreatment		H4	100ngml	12	https://www.ncbi.nlm.nih.gov/geo/query/acc.cgi?acc=GSE83381	Illumina HiSeq 2000 (Homo sapiens)
GSE83687	A functional genomics predictive network model identifies regulators of inflammatory bowel disease: Mount Sinai Hospital (MSH) Population Specimen Collection and Profiling of Inflammatory Bowel Disease	Human	RNASeq	This study focuses on inflammatory bowel disease gene expression profiling. Surgical specimens from 134 patients undergoing bowel resection for inflammatory bowel disease (IBD) and non IBD controls at Mount Sinai Medical Center were collected as the source of tissue. Control samples (CLs) were harvested from normal non inflamed bowel located more than 10 cm away from the tumor from patients under…	Surgical specimens from 134 patients undergoing bowel resection for inflammatory bowel disease (IBD) and non IBD controls at Mount Sinai Medical Center were collected as the source of tissue. Control samples (CLs) were harvested from normal non inflamed bowel located more than 10 cm away from the tumor from patients undergoing bowel resection for sporadic colon cancer. Ulcerative colitis (UC) and…	CD;UC;Healthy	Colon;Ileum;Rectum		Infliximab;Azathioprine;Mesalamine				133	https://pubmed.ncbi.nlm.nih.gov/28892060	Illumina HiSeq 2500 (Homo sapiens)	TMM
GSE9452	Definition of an ulcerative colitis preinflammatory state	Human	Microarray	The samples are a part of a study aiming at diagnosing ulcerative colitis from genome-wide gene expression analysis of the colonic mucosa. Colonic mucosal samples were collected as endoscopic pinch biopsies from ulcerative colitis patients and from control subjects. Samples with and without macroscopic signs of inflammation were collected from the patients.	The series contain eight UC samples with macroscopic signs of inflammation, 13 UC smaples without macroscopic signs of inflammation, five control subjects.	UC;IBS	Colon		NoTreatment				26	https://pubmed.ncbi.nlm.nih.gov/19177426/	Affymetrix Human Genome U133 Plus 2.0 Array	RMA
GSE95437	The transcription start site and enhancer landscape of the descending colon in inflammatory bowel disease	Human	RNASeq	Inflammatory bowel disease (IBD) is a common and chronic gut disorder, with two subtypes: Crohn's disease (CD) and ulcerative colitis (UC), which are challenging to diagnose. The molecular pathology IBD is not well understood, and the underlying gene regulatory regions have not been comprehensively investigated. Relatedly, most IBD-associated SNPs are located in non-coding regions, and may effect…	This experiment includes a total of 94 patients: 25 patients with active UC(UCa), 17 patients with UC in remission(UCi), 20 patients with active CD(CDa), 3 patients with CD in remission(CDi) and 29 healthy controls (Ctrl).	CD;Healthy	Colon		NoTreatment				94	https://www.ncbi.nlm.nih.gov/geo/query/acc.cgi?acc=GSE95437	Illumina HiSeq 2000 (Homo sapiens)	CPM;TMM

## Sheet: TableS2
DataID	CaseGroup	CaseSamples	ControlGroup	ControlSamples
GSE212849	NonResponder	GSM6557038;GSM6557039;GSM6557041;GSM6557042;GSM6557044;GSM6557045;GSM6557047;GSM6557048;GSM6557051;GSM6557057;GSM6557058;GSM6557061;GSM6557062;GSM6557063;GSM6557065;GSM6557066;GSM6557068;GSM6557071;GSM6557072;GSM6557075;GSM6557076;GSM6557078;GSM6557079;GSM6557080;GSM6557082;GSM6557084;GSM6557086;GSM6557087;GSM6557092;GSM6557097;GSM6557098;GSM6557100;GSM6557101;GSM6557102;GSM6557104;GSM6557105;GSM…	Responder	GSM6557049;GSM6557052;GSM6557054;GSM6557055;GSM6557059;GSM6557069;GSM6557074;GSM6557083;GSM6557089;GSM6557090;GSM6557093;GSM6557094;GSM6557096;GSM6557108;GSM6557110;GSM6557115;GSM6557116;GSM6557119;GSM6557127;GSM6557134;GSM6557153
GSE212849	NonResponder	GSM6557038;GSM6557039;GSM6557041;GSM6557042;GSM6557044;GSM6557045;GSM6557047;GSM6557048;GSM6557051;GSM6557054;GSM6557055;GSM6557057;GSM6557058;GSM6557059;GSM6557061;GSM6557062;GSM6557063;GSM6557065;GSM6557066;GSM6557068;GSM6557069;GSM6557071;GSM6557072;GSM6557074;GSM6557075;GSM6557076;GSM6557078;GSM6557079;GSM6557080;GSM6557082;GSM6557084;GSM6557086;GSM6557087;GSM6557092;GSM6557093;GSM6557096;GSM…	Responder	GSM6557049;GSM6557052;GSM6557083;GSM6557089;GSM6557090;GSM6557094;GSM6557108;GSM6557110;GSM6557116;GSM6557119;GSM6557127
GSE135223	UC	GSM3995442;GSM3995443;GSM3995444;GSM3995445;GSM3995446	CD	GSM3995429;GSM3995430;GSM3995431;GSM3995432;GSM3995433
GSE135223	UC	GSM3995442;GSM3995443;GSM3995444;GSM3995445;GSM3995446	Healthy	GSM3995434;GSM3995435;GSM3995436;GSM3995437;GSM3995438
GSE135223	CD	GSM3995429;GSM3995430;GSM3995431;GSM3995432;GSM3995433	Healthy	GSM3995434;GSM3995435;GSM3995436;GSM3995437;GSM3995438
GSE73661	Infliximab;Responder;W0	GSM1900172;GSM1900204;GSM1900210;GSM1900158;GSM1900186;GSM1900180;GSM1900192;GSM1900213	Infliximab;Responder;W4or6	GSM1900177;GSM1900205;GSM1900212;GSM1900160;GSM1900190;GSM1900182;GSM1900193;GSM1900216
GSE73661	Infliximab;NonResponder;W0	GSM1900154;GSM1900217;GSM1900206;GSM1900175;GSM1900208;GSM1900176;GSM1900202;GSM1900215;GSM1900195;GSM1900185;GSM1900148;GSM1900155;GSM1900214;GSM1900181;GSM1900184	Infliximab;NonResponder;W4or6	GSM1900156;GSM1900220;GSM1900207;GSM1900178;GSM1900209;GSM1900179;GSM1900203;GSM1900218;GSM1900199;GSM1900188;GSM1900149;GSM1900157;GSM1900219;GSM1900183;GSM1900187
GSE73661	Infliximab;NonResponder;W0	GSM1900154;GSM1900217;GSM1900206;GSM1900175;GSM1900208;GSM1900176;GSM1900202;GSM1900215;GSM1900195;GSM1900185;GSM1900148;GSM1900155;GSM1900214;GSM1900181;GSM1900184	Infliximab;Responder;W0	GSM1900172;GSM1900204;GSM1900210;GSM1900158;GSM1900186;GSM1900180;GSM1900192;GSM1900213
GSE73661	Infliximab;NonResponder;W4_6	GSM1900156;GSM1900220;GSM1900207;GSM1900178;GSM1900209;GSM1900179;GSM1900203;GSM1900218;GSM1900199;GSM1900188;GSM1900149;GSM1900157;GSM1900219;GSM1900183;GSM1900187	Infliximab;Responder;W4_6	GSM1900177;GSM1900205;GSM1900212;GSM1900160;GSM1900190;GSM1900182;GSM1900193;GSM1900216
GSE73661	Vedolizumab;Responder;W0	GSM1900156;GSM1900220;GSM1900207;GSM1900178;GSM1900209;GSM1900179;GSM1900203;GSM1900218;GSM1900199;GSM1900188;GSM1900149;GSM1900157;GSM1900219;GSM1900183;GSM1900187	Vedolizumab;Responder;W6	GSM1900177;GSM1900205;GSM1900212;GSM1900160;GSM1900190;GSM1900182;GSM1900193;GSM1900216
GSE73661	Vedolizumab;NonResponder;W0	GSM1900288;GSM1900227;GSM1900291;GSM1900274;GSM1900230;GSM1900233;GSM1900285;GSM1900310;GSM1900307;GSM1900271;GSM1900277;GSM1900268;GSM1900241;GSM1900297;GSM1900283;GSM1900244;GSM1900248;GSM1900251;GSM1900257;GSM1900294;GSM1900302	Vedolizumab;NonResponder;W6	GSM1900289;GSM1900228;GSM1900292;GSM1900275;GSM1900231;GSM1900234;GSM1900286;GSM1900311;GSM1900308;GSM1900272;GSM1900278;GSM1900269;GSM1900242;GSM1900298;GSM1900284;GSM1900245;GSM1900249;GSM1900252;GSM1900258;GSM1900295;GSM1900303
GSE73661	Vedolizumab;NonResponder;W0	GSM1900288;GSM1900227;GSM1900291;GSM1900274;GSM1900230;GSM1900233;GSM1900285;GSM1900310;GSM1900307;GSM1900271;GSM1900277;GSM1900268;GSM1900241;GSM1900297;GSM1900283;GSM1900244;GSM1900248;GSM1900251;GSM1900257;GSM1900294;GSM1900302	Vedolizumab;Responder;W0	GSM1900236;GSM1900265;GSM1900280
GSE73661	Vedolizumab;NonResponder;W6	GSM1900289;GSM1900228;GSM1900292;GSM1900275;GSM1900231;GSM1900234;GSM1900286;GSM1900311;GSM1900308;GSM1900272;GSM1900278;GSM1900269;GSM1900242;GSM1900298;GSM1900284;GSM1900245;GSM1900249;GSM1900252;GSM1900258;GSM1900295;GSM1900303	Vedolizumab;Responder;W6	GSM1900300;GSM1900237;GSM1900266;GSM1900281;GSM1900306;GSM1900261
GSE67250	CD	GSM1642993;GSM1642994;GSM1642995	Healthy	GSM1642990;GSM1642991;GSM1642992
GSE206285	UC	GSM6249277;GSM6249278;GSM6249279;GSM6249280;GSM6249281;GSM6249282;GSM6249283;GSM6249284;GSM6249285;GSM6249286;GSM6249287;GSM6249288;GSM6249289;GSM6249290;GSM6249291;GSM6249292;GSM6249293;GSM6249294;GSM6249295;GSM6249296;GSM6249297;GSM6249298;GSM6249299;GSM6249300;GSM6249301;GSM6249302;GSM6249303;GSM6249304;GSM6249305;GSM6249306;GSM6249307;GSM6249308;GSM6249309;GSM6249310;GSM6249311;GSM6249312;GSM…	Healthy	GSM6249827;GSM6249828;GSM6249829;GSM6249830;GSM6249831;GSM6249832;GSM6249833;GSM6249834;GSM6249835;GSM6249836;GSM6249837;GSM6249838;GSM6249839;GSM6249840;GSM6249841;GSM6249842;GSM6249843;GSM6249844
GSE206285	Ustekinumab	GSM6249277;GSM6249278;GSM6249280;GSM6249281;GSM6249282;GSM6249284;GSM6249285;GSM6249286;GSM6249289;GSM6249290;GSM6249293;GSM6249294;GSM6249296;GSM6249297;GSM6249298;GSM6249299;GSM6249300;GSM6249301;GSM6249302;GSM6249303;GSM6249304;GSM6249305;GSM6249306;GSM6249307;GSM6249309;GSM6249310;GSM6249311;GSM6249313;GSM6249316;GSM6249317;GSM6249319;GSM6249322;GSM6249323;GSM6249330;GSM6249332;GSM6249333;GSM…	Placebo	GSM6249279;GSM6249283;GSM6249287;GSM6249288;GSM6249291;GSM6249292;GSM6249295;GSM6249308;GSM6249312;GSM6249314;GSM6249315;GSM6249318;GSM6249320;GSM6249321;GSM6249324;GSM6249325;GSM6249326;GSM6249327;GSM6249328;GSM6249329;GSM6249331;GSM6249344;GSM6249346;GSM6249347;GSM6249353;GSM6249354;GSM6249356;GSM6249358;GSM6249360;GSM6249363;GSM6249365;GSM6249367;GSM6249377;GSM6249380;GSM6249381;GSM6249384;GSM…
GSE206285	Ustekinumab	GSM6249277;GSM6249278;GSM6249280;GSM6249281;GSM6249282;GSM6249284;GSM6249285;GSM6249286;GSM6249289;GSM6249290;GSM6249293;GSM6249294;GSM6249296;GSM6249297;GSM6249298;GSM6249299;GSM6249300;GSM6249301;GSM6249302;GSM6249303;GSM6249304;GSM6249305;GSM6249306;GSM6249307;GSM6249309;GSM6249310;GSM6249311;GSM6249313;GSM6249316;GSM6249317;GSM6249319;GSM6249322;GSM6249323;GSM6249330;GSM6249332;GSM6249333;GSM…	NoTreatment	GSM6249827;GSM6249828;GSM6249829;GSM6249830;GSM6249831;GSM6249832;GSM6249833;GSM6249834;GSM6249835;GSM6249836;GSM6249837;GSM6249838;GSM6249839;GSM6249840;GSM6249841;GSM6249842;GSM6249843;GSM6249844
GSE164871	CD	GSM5021306;GSM5021307;GSM5021308;GSM5021309	Control	GSM5021302;GSM5021303;GSM5021304;GSM5021305
GSE182270	UC	GSM5525955;GSM5525956;GSM5525957;GSM5525958;GSM5525963	Healthy	GSM5525959;GSM5525960;GSM5525961;GSM5525962
GSE182270	InflamedArea	GSM5525955;GSM5525956;GSM5525957;GSM5525963	NonInflamedArea	GSM5525959;GSM5525960;GSM5525961;GSM5525962
E-MTAB-7845	UC;NonResponder	SAMEA5547809;SAMEA5547810;SAMEA5547811;SAMEA5547814;SAMEA5547815;SAMEA5547826;SAMEA5547833;SAMEA5547835;SAMEA5547837;SAMEA5547847;SAMEA5547848	UC;Responder	SAMEA5547805;SAMEA5547806;SAMEA5547807;SAMEA5547812;SAMEA5547813;SAMEA5547816;SAMEA5547822;SAMEA5547823;SAMEA5547827;SAMEA5547828;SAMEA5547832;SAMEA5547839;SAMEA5547841;SAMEA5547842;SAMEA5547850;SAMEA5547851
E-MTAB-7845	CD;NonResponder	SAMEA5547817;SAMEA5547818;SAMEA5547819;SAMEA5547820;SAMEA5547821;SAMEA5547830;SAMEA5547831;SAMEA5547836;SAMEA5547843;SAMEA5547844;SAMEA5547845;SAMEA5547849	CD;Responder	SAMEA5547808;SAMEA5547824;SAMEA5547825;SAMEA5547829;SAMEA5547834;SAMEA5547838;SAMEA5547840;SAMEA5547846
GSE69446	CD	GSM1701327;GSM1701328;GSM1701329;GSM1701330;GSM1701331;GSM1701332;GSM1701333;GSM1701334;GSM1701335;GSM1701336	Healthy	GSM1701337;GSM1701338;GSM1701339;GSM1701340
GSE158952	CD;Ileum	GSM4816268;GSM4816270;GSM4816272;GSM4816274;GSM4816276;GSM4816278;GSM4816280;GSM4816285;GSM4816287;GSM4816289;GSM4816291;GSM4816297;GSM4816304;GSM4816306;GSM4816320;GSM4816323;GSM4816341;GSM4816343;GSM4816345;GSM4816350;GSM4816352;GSM4816354;GSM4816356;GSM4816358;GSM4816364;GSM4816366;GSM4816368;GSM4816370;GSM4816372;GSM4816374;GSM4816375;GSM4816377;GSM4816268;GSM4816270;GSM4816272;GSM4816274;GSM…	UC;Ileum	GSM4816260;GSM4816262;GSM4816264;GSM4816266;GSM4816281;GSM4816283;GSM4816293;GSM4816295;GSM4816300;GSM4816302;GSM4816308;GSM4816310;GSM4816312;GSM4816314;GSM4816316;GSM4816318;GSM4816326;GSM4816328;GSM4816330;GSM4816332;GSM4816334;GSM4816336;GSM4816338;GSM4816340;GSM4816347;GSM4816349;GSM4816360;GSM4816362;GSM4816260;GSM4816262;GSM4816264;GSM4816266;GSM4816281;GSM4816283;GSM4816293;GSM4816295;GSM…
GSE158952	CD;Rectum	GSM4816269;GSM4816271;GSM4816273;GSM4816275;GSM4816277;GSM4816279;GSM4816286;GSM4816288;GSM4816290;GSM4816292;GSM4816298;GSM4816299;GSM4816305;GSM4816307;GSM4816321;GSM4816322;GSM4816324;GSM4816325;GSM4816342;GSM4816344;GSM4816346;GSM4816351;GSM4816353;GSM4816355;GSM4816357;GSM4816359;GSM4816365;GSM4816367;GSM4816369;GSM4816371;GSM4816373;GSM4816376;GSM4816378;GSM4816269;GSM4816271;GSM4816273;GSM…	UC;Rectum	GSM4816261;GSM4816263;GSM4816265;GSM4816267;GSM4816282;GSM4816284;GSM4816294;GSM4816296;GSM4816301;GSM4816303;GSM4816309;GSM4816311;GSM4816313;GSM4816315;GSM4816317;GSM4816319;GSM4816327;GSM4816329;GSM4816331;GSM4816333;GSM4816335;GSM4816337;GSM4816339;GSM4816348;GSM4816361;GSM4816363;GSM4816261;GSM4816263;GSM4816265;GSM4816267;GSM4816282;GSM4816284;GSM4816294;GSM4816296;GSM4816301;GSM4816303;GSM…
GSE158952	CD;Ileum	GSM4816268;GSM4816270;GSM4816272;GSM4816274;GSM4816276;GSM4816278;GSM4816280;GSM4816285;GSM4816287;GSM4816289;GSM4816291;GSM4816297;GSM4816304;GSM4816306;GSM4816320;GSM4816323;GSM4816341;GSM4816343;GSM4816345;GSM4816350;GSM4816352;GSM4816354;GSM4816356;GSM4816358;GSM4816364;GSM4816366;GSM4816368;GSM4816370;GSM4816372;GSM4816374;GSM4816375;GSM4816377;GSM4816268;GSM4816270;GSM4816272;GSM4816274;GSM…	CD;Rectum	GSM4816269;GSM4816271;GSM4816273;GSM4816275;GSM4816277;GSM4816279;GSM4816286;GSM4816288;GSM4816290;GSM4816292;GSM4816298;GSM4816299;GSM4816305;GSM4816307;GSM4816321;GSM4816322;GSM4816324;GSM4816325;GSM4816342;GSM4816344;GSM4816346;GSM4816351;GSM4816353;GSM4816355;GSM4816357;GSM4816359;GSM4816365;GSM4816367;GSM4816369;GSM4816371;GSM4816373;GSM4816376;GSM4816378;GSM4816269;GSM4816271;GSM4816273;GSM…
GSE158952	UC;Ileum	GSM4816260;GSM4816262;GSM4816264;GSM4816266;GSM4816281;GSM4816283;GSM4816293;GSM4816295;GSM4816300;GSM4816302;GSM4816308;GSM4816310;GSM4816312;GSM4816314;GSM4816316;GSM4816318;GSM4816326;GSM4816328;GSM4816330;GSM4816332;GSM4816334;GSM4816336;GSM4816338;GSM4816340;GSM4816347;GSM4816349;GSM4816360;GSM4816362;GSM4816260;GSM4816262;GSM4816264;GSM4816266;GSM4816281;GSM4816283;GSM4816293;GSM4816295;GSM…	UC;Rectum	GSM4816261;GSM4816263;GSM4816265;GSM4816267;GSM4816282;GSM4816284;GSM4816294;GSM4816296;GSM4816301;GSM4816303;GSM4816309;GSM4816311;GSM4816313;GSM4816315;GSM4816317;GSM4816319;GSM4816327;GSM4816329;GSM4816331;GSM4816333;GSM4816335;GSM4816337;GSM4816339;GSM4816348;GSM4816361;GSM4816363;GSM4816261;GSM4816263;GSM4816265;GSM4816267;GSM4816282;GSM4816284;GSM4816294;GSM4816296;GSM4816301;GSM4816303;GSM…
GSE95437	CD	GSM2511540;GSM2511541;GSM2511542;GSM2511543;GSM2511544;GSM2511545;GSM2511546;GSM2511547;GSM2511548;GSM2511549;GSM2511550;GSM2511551;GSM2511552;GSM2511553;GSM2511554;GSM2511555;GSM2511556;GSM2511557;GSM2511558;GSM2511559;GSM2511560;GSM2511561;GSM2511562	Healthy	GSM2511563;GSM2511564;GSM2511565;GSM2511566;GSM2511567;GSM2511568;GSM2511569;GSM2511570;GSM2511571;GSM2511572;GSM2511573;GSM2511574;GSM2511575;GSM2511576;GSM2511577;GSM2511578;GSM2511579;GSM2511580;GSM2511581;GSM2511582;GSM2511583;GSM2511584;GSM2511585;GSM2511586;GSM2511587;GSM2511588;GSM2511589;GSM2511590;GSM2511591
GSE102746	UC	GSM2745967;GSM2745968;GSM2745969;GSM2745970;GSM2745971;GSM2745972;GSM2745973;GSM2745974;GSM2745975;GSM2745976	Healthy	GSM2745977;GSM2745978;GSM2745979;GSM2745980;GSM2745981;GSM2745982;GSM2745983;GSM2745984;GSM2745985;GSM2745986
GSE83381	CD;LPS	GSM2200453;GSM2200454;GSM2200455;GSM2200456	CD;NoTreatment	GSM2200449;GSM2200450;GSM2200451;GSM2200452
E-MTAB-9731	NonResponder	SAMEA7531172;SAMEA7531175;SAMEA7531178;SAMEA7531179;SAMEA7531180;SAMEA7531181;SAMEA7531182;SAMEA7531183;SAMEA7531184;SAMEA7531185;SAMEA7531186;SAMEA7531188;SAMEA7531192	Responder	SAMEA7531173;SAMEA7531174;SAMEA7531176;SAMEA7531177;SAMEA7531187;SAMEA7531189;SAMEA7531190;SAMEA7531191
E-MTAB-9731	NonResponder	SAMEA7531172;SAMEA7531175;SAMEA7531176;SAMEA7531177;SAMEA7531179;SAMEA7531180;SAMEA7531181;SAMEA7531182;SAMEA7531183;SAMEA7531184;SAMEA7531185;SAMEA7531186;SAMEA7531188;SAMEA7531192	Responder	SAMEA7531173;SAMEA7531178;SAMEA7531187;SAMEA7531189;SAMEA7531190;SAMEA7531191
E-MTAB-9731	NonResponder	SAMEA7531172;SAMEA7531175;SAMEA7531176;SAMEA7531177;SAMEA7531179;SAMEA7531181;SAMEA7531182;SAMEA7531184;SAMEA7531185;SAMEA7531186;SAMEA7531188;SAMEA7531192	Responder	SAMEA7531173;SAMEA7531178;SAMEA7531180;SAMEA7531183;SAMEA7531187;SAMEA7531189;SAMEA7531190;SAMEA7531191
E-MTAB-9731	NonResponder	SAMEA7531172;SAMEA7531175;SAMEA7531176;SAMEA7531177;SAMEA7531179;SAMEA7531180;SAMEA7531181;SAMEA7531183;SAMEA7531184;SAMEA7531185;SAMEA7531186;SAMEA7531188;SAMEA7531189;SAMEA7531192	Responder	SAMEA7531173;SAMEA7531178;SAMEA7531182;SAMEA7531187;SAMEA7531190;SAMEA7531191
GSE53306	UC	GSM1289168;GSM1289169;GSM1289170;GSM1289171;GSM1289172;GSM1289173;GSM1289174;GSM1289175;GSM1289176;GSM1289177;GSM1289178;GSM1289179;GSM1289180;GSM1289181;GSM1289182;GSM1289183;GSM1289184;GSM1289185;GSM1289186;GSM1289187;GSM1289188;GSM1289189;GSM1289190;GSM1289191;GSM1289192;GSM1289193;GSM1289194;GSM1289195	Healthy	GSM1289196;GSM1289197;GSM1289198;GSM1289199;GSM1289200;GSM1289201;GSM1289202;GSM1289203;GSM1289204;GSM1289205;GSM1289206;GSM1289207
GSE117875	CD	GSM3314401;GSM3314402;GSM3314403;GSM3314404;GSM3314405;GSM3314406	Healthy	GSM3314394;GSM3314395;GSM3314396;GSM3314397;GSM3314398;GSM3314399;GSM3314400
EMTAB7604	Colon;NonResponder	GC049997.count;GC049998.count;GC050016.count;GC050130.count;GC050131.count;GC050149.count;GC050152.count;GC050193.count;GC050265.count;GC050272.count;GC050281.count;GC050282.count;GC050320.count;GC058849.count;GC058859.count;GC058889.count;GC058911.count	Colon;Responder	GC049971.count;GC050158.count;GC050174.count;GC050318.count;GC050322.count;GC058827.count;GC058840.count;GC058874.count;GC058904.count
EMTAB7604	Ileum;NonResponder	GC050011.count;GC050312.count;GC050321.count;GC058851.count;GC058865.count;GC058866.count;GC058897.count;GC058910.count	Ileum;Responder	GC049992.count;GC050024.count;GC050040.count;GC050162.count;GC050173.count;GC050260.count;GC058833.count;GC058835.count;GC058872.count
EMTAB7604	Colon;NonResponder	GC049997.count;GC049998.count;GC050016.count;GC050130.count;GC050131.count;GC050149.count;GC050152.count;GC050193.count;GC050265.count;GC050272.count;GC050281.count;GC050282.count;GC050320.count;GC058849.count;GC058859.count;GC058889.count;GC058911.count	Ileum;NonResponder	GC050011.count;GC050312.count;GC050321.count;GC058851.count;GC058865.count;GC058866.count;GC058897.count;GC058910.count
EMTAB7604	Colon;Responder	GC049971.count;GC050158.count;GC050174.count;GC050318.count;GC050322.count;GC058827.count;GC058840.count;GC058874.count;GC058904.count	Ileum;Responder	GC049992.count;GC050024.count;GC050040.count;GC050162.count;GC050173.count;GC050260.count;GC058833.count;GC058835.count;GC058872.count
GSE72819	AntiTNF;NonResponder	GSM1872905;GSM1872907;GSM1872908;GSM1872909;GSM1872911;GSM1872916;GSM1872917;GSM1872920;GSM1872925;GSM1872928;GSM1872929;GSM1872931;GSM1872932;GSM1872935;GSM1872936;GSM1872942;GSM1872944;GSM1872945;GSM1872946;GSM1872947;GSM1872948;GSM1872949;GSM1872951;GSM1872952;GSM1872953;GSM1872954;GSM1872955;GSM1872957;GSM1872961;GSM1872963;GSM1872965;GSM1872966;GSM1872967;GSM1872968;GSM1872969;GSM1872970;GSM…	AntiTNF;Responder	GSM1872910;GSM1872918;GSM1872941
GSE72819	AntiTNF;Responder	GSM1872910;GSM1872918;GSM1872941	Naive;Responder	GSM1872919;GSM1872921;GSM1872926;GSM1872938;GSM1872939;GSM1872956;GSM1872958;GSM1872972;GSM1872975
GSE72819	AntiTNF;NonResponder	GSM1872905;GSM1872907;GSM1872908;GSM1872909;GSM1872911;GSM1872916;GSM1872917;GSM1872920;GSM1872925;GSM1872928;GSM1872929;GSM1872931;GSM1872932;GSM1872935;GSM1872936;GSM1872942;GSM1872944;GSM1872945;GSM1872946;GSM1872947;GSM1872948;GSM1872949;GSM1872951;GSM1872952;GSM1872953;GSM1872954;GSM1872955;GSM1872957;GSM1872961;GSM1872963;GSM1872965;GSM1872966;GSM1872967;GSM1872968;GSM1872969;GSM1872970;GSM…	Naive;NonResponder	GSM1872906;GSM1872912;GSM1872913;GSM1872915;GSM1872922;GSM1872923;GSM1872924;GSM1872927;GSM1872930;GSM1872933;GSM1872937;GSM1872940;GSM1872950;GSM1872959;GSM1872960;GSM1872962;GSM1872964;GSM1872977
GSE72819	Naive;NonResponder	GSM1872906;GSM1872912;GSM1872913;GSM1872915;GSM1872922;GSM1872923;GSM1872924;GSM1872927;GSM1872930;GSM1872933;GSM1872937;GSM1872940;GSM1872950;GSM1872959;GSM1872960;GSM1872962;GSM1872964;GSM1872977	Naive;Responder	GSM1872919;GSM1872921;GSM1872926;GSM1872938;GSM1872939;GSM1872956;GSM1872958;GSM1872972;GSM1872975
GSE52746	CD;antiTNF	GSM1275195;GSM1275196;GSM1275197;GSM1275198;GSM1275199;GSM1275200;GSM1275201;GSM1275202;GSM1275203;GSM1275204;GSM1275205;GSM1275206	CD;NoTreatment	GSM1275185;GSM1275186;GSM1275187;GSM1275188;GSM1275189;GSM1275190;GSM1275191;GSM1275192;GSM1275193;GSM1275194
GSE52746	CD;NoTreatment	GSM1275185;GSM1275186;GSM1275187;GSM1275188;GSM1275189;GSM1275190;GSM1275191;GSM1275192;GSM1275193;GSM1275194	Healthy	GSM1275207;GSM1275208;GSM1275209;GSM1275210;GSM1275211;GSM1275212;GSM1275213;GSM1275214;GSM1275215;GSM1275216;GSM1275217;GSM1275218;GSM1275219;GSM1275220;GSM1275221;GSM1275222;GSM1275223
GSE52746	antiTNF;NonResponder	GSM1275202;GSM1275203;GSM1275204;GSM1275205;GSM1275206	antiTNF;Responder	GSM1275195;GSM1275196;GSM1275197;GSM1275198;GSM1275199;GSM1275200;GSM1275201
GSE52746	CD;antiTNF;NonResponder	GSM1275202;GSM1275203;GSM1275204;GSM1275205;GSM1275206	Healthy	GSM1275207;GSM1275208;GSM1275209;GSM1275210;GSM1275211;GSM1275212;GSM1275213;GSM1275214;GSM1275215;GSM1275216;GSM1275217;GSM1275218;GSM1275219;GSM1275220;GSM1275221;GSM1275222;GSM1275223
GSE52746	CD;antiTNF;Responder	GSM1275195;GSM1275196;GSM1275197;GSM1275198;GSM1275199;GSM1275200;GSM1275201	Healthy	GSM1275207;GSM1275208;GSM1275209;GSM1275210;GSM1275211;GSM1275212;GSM1275213;GSM1275214;GSM1275215;GSM1275216;GSM1275217;GSM1275218;GSM1275219;GSM1275220;GSM1275221;GSM1275222;GSM1275223
GSE59071	CD;Active	GSM1426071;GSM1426072;GSM1426073;GSM1426074;GSM1426075;GSM1426076;GSM1426077;GSM1426078	Healthy	GSM1426079;GSM1426080;GSM1426081;GSM1426082;GSM1426083;GSM1426084;GSM1426085;GSM1426086;GSM1426087;GSM1426088;GSM1426089
GSE59071	UC;Inactive	GSM1426164;GSM1426165;GSM1426166;GSM1426167;GSM1426168;GSM1426169;GSM1426170;GSM1426171;GSM1426172;GSM1426173;GSM1426174;GSM1426175;GSM1426176;GSM1426177;GSM1426178;GSM1426179;GSM1426180;GSM1426181;GSM1426182;GSM1426183;GSM1426184;GSM1426185;GSM1426186	Healthy	GSM1426079;GSM1426080;GSM1426081;GSM1426082;GSM1426083;GSM1426084;GSM1426085;GSM1426086;GSM1426087;GSM1426088;GSM1426089
GSE59071	UC;Active	GSM1426090;GSM1426091;GSM1426092;GSM1426093;GSM1426094;GSM1426095;GSM1426096;GSM1426097;GSM1426098;GSM1426099;GSM1426100;GSM1426101;GSM1426102;GSM1426103;GSM1426104;GSM1426105;GSM1426106;GSM1426107;GSM1426108;GSM1426109;GSM1426110;GSM1426111;GSM1426112;GSM1426113;GSM1426114;GSM1426115;GSM1426116;GSM1426117;GSM1426118;GSM1426119;GSM1426120;GSM1426121;GSM1426122;GSM1426123;GSM1426124;GSM1426125;GSM…	Healthy	GSM1426079;GSM1426080;GSM1426081;GSM1426082;GSM1426083;GSM1426084;GSM1426085;GSM1426086;GSM1426087;GSM1426088;GSM1426089
GSE12251	NonResponder	GSM307887;GSM307891;GSM307892;GSM307893;GSM307898;GSM307901;GSM307902;GSM307903;GSM307904;GSM307905;GSM307908	Responder	GSM307886;GSM307888;GSM307889;GSM307890;GSM307894;GSM307895;GSM307896;GSM307897;GSM307899;GSM307900;GSM307906;GSM307907
GSE83687	CD;Colon	GSM2212632;GSM2212635;GSM2212645;GSM2212679;GSM2212681;GSM2212702;GSM2212717;GSM2212720;GSM2212724;GSM2212751;GSM2212752	Healthy;Colon	GSM2212624;GSM2212631;GSM2212633;GSM2212636;GSM2212637;GSM2212638;GSM2212643;GSM2212644;GSM2212647;GSM2212648;GSM2212654;GSM2212655;GSM2212657;GSM2212659;GSM2212660;GSM2212662;GSM2212669;GSM2212671;GSM2212672;GSM2212676;GSM2212677;GSM2212680;GSM2212682;GSM2212683;GSM2212684;GSM2212685;GSM2212690;GSM2212693;GSM2212710;GSM2212718;GSM2212721;GSM2212726;GSM2212727;GSM2212729;GSM2212730;GSM2212731;GSM…
GSE83687	UC;Colon	GSM2212625;GSM2212628;GSM2212629;GSM2212640;GSM2212641;GSM2212642;GSM2212650;GSM2212651;GSM2212653;GSM2212656;GSM2212665;GSM2212686;GSM2212687;GSM2212697;GSM2212700;GSM2212705;GSM2212706;GSM2212712;GSM2212714;GSM2212715;GSM2212723;GSM2212725;GSM2212728;GSM2212736;GSM2212740;GSM2212744;GSM2212748	Healthy;Colon	GSM2212624;GSM2212631;GSM2212633;GSM2212636;GSM2212637;GSM2212638;GSM2212643;GSM2212644;GSM2212647;GSM2212648;GSM2212654;GSM2212655;GSM2212657;GSM2212659;GSM2212660;GSM2212662;GSM2212669;GSM2212671;GSM2212672;GSM2212676;GSM2212677;GSM2212680;GSM2212682;GSM2212683;GSM2212684;GSM2212685;GSM2212690;GSM2212693;GSM2212710;GSM2212718;GSM2212721;GSM2212726;GSM2212727;GSM2212729;GSM2212730;GSM2212731;GSM…
GSE83687	CD;Ileum	GSM2212626;GSM2212627;GSM2212630;GSM2212634;GSM2212649;GSM2212652;GSM2212664;GSM2212673;GSM2212674;GSM2212675;GSM2212678;GSM2212691;GSM2212694;GSM2212696;GSM2212698;GSM2212701;GSM2212703;GSM2212704;GSM2212707;GSM2212709;GSM2212711;GSM2212719;GSM2212722;GSM2212732;GSM2212734;GSM2212735;GSM2212737;GSM2212738;GSM2212742;GSM2212743	Healthy;Ileum	GSM2212622;GSM2212639;GSM2212646;GSM2212658;GSM2212661;GSM2212670;GSM2212688;GSM2212699;GSM2212739
GSE83687	UC;Rectum	GSM2212623;GSM2212663;GSM2212713	Healthy;Rectum	GSM2212692;GSM2212695
GSE16879	CD;Colon;W0;Responder	GSM423010;GSM423012;GSM423013;GSM423015;GSM423017;GSM423019;GSM423021;GSM423023;GSM423025;GSM423027;GSM423029;GSM423031	Colon;Healthy	GSM364627;GSM364628;GSM364629;GSM364630;GSM364631;GSM364632
GSE16879	CD;Colon;W4_6;Responder	GSM423011;GSM423014;GSM423016;GSM423018;GSM423020;GSM423022;GSM423024;GSM423026;GSM423028;GSM423030;GSM423032	Colon;Healthy	GSM364627;GSM364628;GSM364629;GSM364630;GSM364631;GSM364632
GSE16879	CD;Colon;W0;NonResponder	GSM423033;GSM423035;GSM423037;GSM423039;GSM423041;GSM423043;GSM423045	Colon;Healthy	GSM364627;GSM364628;GSM364629;GSM364630;GSM364631;GSM364632
GSE16879	CD;Colon;W4_6;NonResponder	GSM423034;GSM423036;GSM423038;GSM423040;GSM423042;GSM423044;GSM423046	Colon;Healthy	GSM364627;GSM364628;GSM364629;GSM364630;GSM364631;GSM364632
GSE16879	UC;Colon;W0;Responder	GSM364633;GSM364634;GSM364635;GSM364636;GSM364637;GSM364638;GSM364639;GSM364640	Colon;Healthy	GSM364627;GSM364628;GSM364629;GSM364630;GSM364631;GSM364632
GSE16879	UC;Colon;W4_6;Responder	GSM422963;GSM422965;GSM422967;GSM422969;GSM422971;GSM422973;GSM422975;GSM422977	Colon;Healthy	GSM364627;GSM364628;GSM364629;GSM364630;GSM364631;GSM364632
GSE16879	UC;Colon;W0;NonResponder	GSM364641;GSM364642;GSM364643;GSM364644;GSM364645;GSM364646;GSM364647;GSM364648;GSM364649;GSM364650;GSM364651;GSM364652;GSM364653;GSM364654;GSM364655;GSM364656	Colon;Healthy	GSM364627;GSM364628;GSM364629;GSM364630;GSM364631;GSM364632
GSE16879	UC;Colon;W4_6;NonResponder	GSM422979;GSM422981;GSM422983;GSM422985;GSM422987;GSM422989;GSM422991;GSM422993;GSM422995;GSM422997;GSM422999;GSM423001;GSM423003;GSM423005;GSM423007;GSM423009	Colon;Healthy	GSM364627;GSM364628;GSM364629;GSM364630;GSM364631;GSM364632
GSE16879	CD;Ileum;W0;Responder	GSM423053;GSM423055;GSM423057;GSM423059;GSM423061;GSM423063;GSM423065;GSM423067	Ileum;Healthy	GSM423047;GSM423048;GSM423049;GSM423050;GSM423051;GSM423052
GSE16879	CD;Ileum;W4_6;Responder	GSM423054;GSM423056;GSM423058;GSM423060;GSM423062;GSM423064;GSM423066;GSM423068	Ileum;Healthy	GSM423047;GSM423048;GSM423049;GSM423050;GSM423051;GSM423052
GSE16879	CD;Ileum;W0;NonResponder;	GSM423069;GSM423071;GSM423073;GSM423075;GSM423077;GSM423079;GSM423081;GSM423083;GSM423085;GSM423087	Ileum;Healthy	GSM423047;GSM423048;GSM423049;GSM423050;GSM423051;GSM423052
GSE16879	CD;Ileum;W4_6;NonResponder	GSM423070;GSM423072;GSM423074;GSM423076;GSM423078;GSM423080;GSM423082;GSM423084;GSM423086;GSM423088	Ileum;Healthy	GSM423047;GSM423048;GSM423049;GSM423050;GSM423051;GSM423052
GSE16879	CD;Colon;W0;Responder	GSM423010;GSM423012;GSM423013;GSM423015;GSM423017;GSM423019;GSM423021;GSM423023;GSM423025;GSM423027;GSM423029;GSM423031	CD;Colon;W4_6;Responder	GSM423011;GSM423014;GSM423016;GSM423018;GSM423020;GSM423022;GSM423024;GSM423026;GSM423028;GSM423030;GSM423032
GSE16879	CD;Colon;W0;NonResponder	GSM423033;GSM423035;GSM423037;GSM423039;GSM423041;GSM423043;GSM423045	CD;Colon;W4_6;NonResponder	GSM423034;GSM423036;GSM423038;GSM423040;GSM423042;GSM423044;GSM423046
GSE16879	CD;Colon;W0;NonResponder	GSM423033;GSM423035;GSM423037;GSM423039;GSM423041;GSM423043;GSM423045	CD;Colon;W0;Responder	GSM423010;GSM423012;GSM423013;GSM423015;GSM423017;GSM423019;GSM423021;GSM423023;GSM423025;GSM423027;GSM423029;GSM423031
GSE16879	CD;Colon;W4_6;NonResponder	GSM423034;GSM423036;GSM423038;GSM423040;GSM423042;GSM423044;GSM423046	CD;Colon;W4_6;Responder	GSM423011;GSM423014;GSM423016;GSM423018;GSM423020;GSM423022;GSM423024;GSM423026;GSM423028;GSM423030;GSM423032
GSE16879	CD;Ileum;W0;Responder	GSM423053;GSM423055;GSM423057;GSM423059;GSM423061;GSM423063;GSM423065;GSM423067	CD;Ileum;W4_6;Responder	GSM423054;GSM423056;GSM423058;GSM423060;GSM423062;GSM423064;GSM423066;GSM423068
GSE16879	CD;Ileum;W0;NonResponder	GSM423069;GSM423071;GSM423073;GSM423075;GSM423077;GSM423079;GSM423081;GSM423083;GSM423085;GSM423087	CD;Ileum;W4_6;NonResponder	GSM423070;GSM423072;GSM423074;GSM423076;GSM423078;GSM423080;GSM423082;GSM423084;GSM423086;GSM423088
GSE16879	CD;Ileum;W0;NonResponder	GSM423069;GSM423071;GSM423073;GSM423075;GSM423077;GSM423079;GSM423081;GSM423083;GSM423085;GSM423087	CD;Ileum;W0;Responder	GSM423053;GSM423055;GSM423057;GSM423059;GSM423061;GSM423063;GSM423065;GSM423067
GSE16879	CD;Ileum;W4_6;NonResponder	GSM423070;GSM423072;GSM423074;GSM423076;GSM423078;GSM423080;GSM423082;GSM423084;GSM423086;GSM423088	CD;Ileum;W4_6;Responder	GSM423054;GSM423056;GSM423058;GSM423060;GSM423062;GSM423064;GSM423066;GSM423068
GSE16879	UC;Colon;W0;Responder	GSM364633;GSM364634;GSM364635;GSM364636;GSM364637;GSM364638;GSM364639;GSM364640	UC;Colon;W4_6;Responder	GSM422963;GSM422965;GSM422967;GSM422969;GSM422971;GSM422973;GSM422975;GSM422977
GSE16879	UC;Colon;W0;NonResponder	GSM364641;GSM364642;GSM364643;GSM364644;GSM364645;GSM364646;GSM364647;GSM364648;GSM364649;GSM364650;GSM364651;GSM364652;GSM364653;GSM364654;GSM364655;GSM364656	UC;Colon;W4_6;NonResponder	GSM422979;GSM422981;GSM422983;GSM422985;GSM422987;GSM422989;GSM422991;GSM422993;GSM422995;GSM422997;GSM422999;GSM423001;GSM423003;GSM423005;GSM423007;GSM423009
GSE16879	UC;Colon;W0;NonResponder	GSM364641;GSM364642;GSM364643;GSM364644;GSM364645;GSM364646;GSM364647;GSM364648;GSM364649;GSM364650;GSM364651;GSM364652;GSM364653;GSM364654;GSM364655;GSM364656	UC;Colon;W0;Responder	GSM364633;GSM364634;GSM364635;GSM364636;GSM364637;GSM364638;GSM364639;GSM364640
GSE16879	UC;Colon;W4_6;NonResponder	GSM422979;GSM422981;GSM422983;GSM422985;GSM422987;GSM422989;GSM422991;GSM422993;GSM422995;GSM422997;GSM422999;GSM423001;GSM423003;GSM423005;GSM423007;GSM423009	UC;Colon;W4_6;Responder	GSM422963;GSM422965;GSM422967;GSM422969;GSM422971;GSM422973;GSM422975;GSM422977
GSE23597	Infliximab;NonResponder;W0	GSM578713;GSM578737;GSM578757;GSM578779;GSM578782;GSM578788;GSM578792	Placebo;W0	GSM578724;GSM578727;GSM578729;GSM578754;GSM578760;GSM578771;GSM578774;GSM578785;GSM578795;GSM578803;GSM578812;GSM578818;GSM578822
GSE23597	Infliximab;Responder;W0	GSM578715;GSM578718;GSM578720;GSM578722;GSM578731;GSM578734;GSM578739;GSM578740;GSM578741;GSM578743;GSM578745;GSM578748;GSM578751;GSM578762;GSM578764;GSM578768;GSM578776;GSM578790;GSM578797;GSM578800;GSM578804;GSM578807;GSM578811;GSM578815;GSM578821	Placebo;W0	GSM578724;GSM578727;GSM578729;GSM578754;GSM578760;GSM578771;GSM578774;GSM578785;GSM578795;GSM578803;GSM578812;GSM578818;GSM578822
GSE23597	Infliximab;NonResponder;W0	GSM578713;GSM578737;GSM578757;GSM578779;GSM578782;GSM578788;GSM578792	Infliximab;Responder;W0	GSM578715;GSM578718;GSM578720;GSM578722;GSM578731;GSM578734;GSM578739;GSM578740;GSM578741;GSM578743;GSM578745;GSM578748;GSM578751;GSM578762;GSM578764;GSM578768;GSM578776;GSM578790;GSM578797;GSM578800;GSM578804;GSM578807;GSM578811;GSM578815;GSM578821
GSE23597	Infliximab;NonResponder;W8	GSM578714;GSM578738;GSM578758;GSM578780;GSM578783;GSM578789;GSM578793	Placebo;W8	GSM578725;GSM578728;GSM578730;GSM578755;GSM578772;GSM578787;GSM578813;GSM578819;GSM578823
GSE23597	Infliximab;Responder;W8	GSM578716;GSM578719;GSM578721;GSM578732;GSM578735;GSM578742;GSM578744;GSM578746;GSM578749;GSM578752;GSM578766;GSM578769;GSM578777;GSM578791;GSM578798;GSM578801;GSM578805;GSM578808;GSM578809;GSM578816	Placebo;W8	GSM578725;GSM578728;GSM578730;GSM578755;GSM578772;GSM578787;GSM578813;GSM578819;GSM578823
GSE23597	Infliximab;NonResponder;W8	GSM578714;GSM578738;GSM578758;GSM578780;GSM578783;GSM578789;GSM578793	Infliximab;Responder;W8	GSM578716;GSM578719;GSM578721;GSM578732;GSM578735;GSM578742;GSM578744;GSM578746;GSM578749;GSM578752;GSM578766;GSM578769;GSM578777;GSM578791;GSM578798;GSM578801;GSM578805;GSM578808;GSM578809;GSM578816
GSE23597	Placebo;W0	GSM578724;GSM578727;GSM578729;GSM578754;GSM578760;GSM578771;GSM578774;GSM578785;GSM578795;GSM578803;GSM578812;GSM578818;GSM578822	Placebo;W8	GSM578725;GSM578728;GSM578730;GSM578755;GSM578772;GSM578787;GSM578813;GSM578819;GSM578823
GSE23597	Infliximab;NonResponder;W0	GSM578713;GSM578737;GSM578757;GSM578779;GSM578782;GSM578788;GSM578792	Infliximab;NonResponder;W8	GSM578714;GSM578738;GSM578758;GSM578780;GSM578783;GSM578789;GSM578793
GSE23597	Infliximab;Responder;W0	GSM578715;GSM578718;GSM578720;GSM578722;GSM578731;GSM578734;GSM578739;GSM578740;GSM578741;GSM578743;GSM578745;GSM578748;GSM578751;GSM578762;GSM578764;GSM578768;GSM578776;GSM578790;GSM578797;GSM578800;GSM578804;GSM578807;GSM578811;GSM578815;GSM578821	Infliximab;Responder;W8	GSM578716;GSM578719;GSM578721;GSM578732;GSM578735;GSM578742;GSM578744;GSM578746;GSM578749;GSM578752;GSM578766;GSM578769;GSM578777;GSM578791;GSM578798;GSM578801;GSM578805;GSM578808;GSM578809;GSM578816
GSE152316	Etrolizumab;Active	GSM4612391;GSM4612392;GSM4612393;GSM4612396;GSM4612398;GSM4612400;GSM4612401;GSM4612403;GSM4612406;GSM4612408;GSM4612412;GSM4612413;GSM4612414;GSM4612415;GSM4612416;GSM4612417;GSM4612418;GSM4612421;GSM4612422;GSM4612423;GSM4612424;GSM4612425;GSM4612426;GSM4612429;GSM4612431;GSM4612433;GSM4612434;GSM4612435;GSM4612438;GSM4612439;GSM4612441;GSM4612442;GSM4612444;GSM4612445;GSM4612446;GSM4612447;GSM…	Etrolizumab;Inactive	GSM4612389;GSM4612394;GSM4612409;GSM4612419;GSM4612437;GSM4612443;GSM4612460;GSM4612465;GSM4612468;GSM4612470;GSM4612473;GSM4612474;GSM4612476;GSM4612495;GSM4612497;GSM4612506;GSM4612528;GSM4612534;GSM4612541;GSM4612552;GSM4612557;GSM4612558;GSM4612584;GSM4612586;GSM4612604;GSM4612629;GSM4612640;GSM4612642;GSM4612644;GSM4612656;GSM4612657;GSM4612676;GSM4612677;GSM4612678;GSM4612703;GSM4612713;GSM…
GSE152316	Placebo;Active	GSM4612390;GSM4612397;GSM4612404;GSM4612410;GSM4612420;GSM4612427;GSM4612428;GSM4612432;GSM4612448;GSM4612453;GSM4612458;GSM4612467;GSM4612469;GSM4612484;GSM4612487;GSM4612489;GSM4612492;GSM4612502;GSM4612503;GSM4612504;GSM4612509;GSM4612510;GSM4612515;GSM4612523;GSM4612524;GSM4612530;GSM4612532;GSM4612539;GSM4612545;GSM4612550;GSM4612559;GSM4612560;GSM4612566;GSM4612571;GSM4612573;GSM4612580;GSM…	Placebo;Inactive	GSM4612395;GSM4612399;GSM4612402;GSM4612407;GSM4612436;GSM4612440;GSM4612499;GSM4612663
GSE152316	Ileum;Etrolizumab	GSM4612389;GSM4612391;GSM4612394;GSM4612396;GSM4612398;GSM4612400;GSM4612401;GSM4612406;GSM4612408;GSM4612409;GSM4612414;GSM4612416;GSM4612417;GSM4612419;GSM4612421;GSM4612423;GSM4612424;GSM4612429;GSM4612439;GSM4612442;GSM4612443;GSM4612444;GSM4612449;GSM4612454;GSM4612455;GSM4612456;GSM4612457;GSM4612459;GSM4612460;GSM4612470;GSM4612471;GSM4612472;GSM4612473;GSM4612474;GSM4612475;GSM4612476;GSM…	Ileum;Placebo	GSM4612395;GSM4612402;GSM4612420;GSM4612427;GSM4612432;GSM4612436;GSM4612440;GSM4612448;GSM4612467;GSM4612499;GSM4612502;GSM4612504;GSM4612509;GSM4612515;GSM4612523;GSM4612524;GSM4612539;GSM4612545;GSM4612550;GSM4612559;GSM4612560;GSM4612566;GSM4612571;GSM4612573;GSM4612580;GSM4612597;GSM4612620;GSM4612627;GSM4612637;GSM4612671;GSM4612692;GSM4612712;GSM4612717;GSM4612718;GSM4612728;GSM4612730;GSM…
GSE152316	Colon;Etrolizumab	GSM4612392;GSM4612393;GSM4612403;GSM4612412;GSM4612413;GSM4612415;GSM4612418;GSM4612422;GSM4612425;GSM4612426;GSM4612431;GSM4612433;GSM4612434;GSM4612435;GSM4612437;GSM4612438;GSM4612441;GSM4612445;GSM4612446;GSM4612447;GSM4612450;GSM4612451;GSM4612452;GSM4612461;GSM4612462;GSM4612463;GSM4612464;GSM4612465;GSM4612466;GSM4612468;GSM4612478;GSM4612479;GSM4612483;GSM4612486;GSM4612488;GSM4612494;GSM…	Colon;Placebo	GSM4612390;GSM4612397;GSM4612399;GSM4612404;GSM4612407;GSM4612410;GSM4612428;GSM4612453;GSM4612458;GSM4612469;GSM4612484;GSM4612487;GSM4612489;GSM4612492;GSM4612503;GSM4612510;GSM4612530;GSM4612532;GSM4612590;GSM4612601;GSM4612616;GSM4612623;GSM4612631;GSM4612632;GSM4612645;GSM4612663;GSM4612683;GSM4612684;GSM4612690;GSM4612707;GSM4612708;GSM4612743;GSM4612746;GSM4612764;GSM4612769
GSE107865	NonResponder	GSM2882190;GSM2882192;GSM2882195;GSM2882200;GSM2882202	Responder	GSM2882184;GSM2882185;GSM2882186;GSM2882187;GSM2882188;GSM2882189;GSM2882191;GSM2882193;GSM2882194;GSM2882196;GSM2882197;GSM2882198;GSM2882199;GSM2882201;GSM2882203;GSM2882204;GSM2882205
GSE207022	CD	GSM6268367;GSM6268368;GSM6268369;GSM6268370;GSM6268371;GSM6268372;GSM6268373;GSM6268374;GSM6268398;GSM6268399;GSM6268400;GSM6268401;GSM6268402;GSM6268403;GSM6268404;GSM6268405;GSM6268406;GSM6268407;GSM6268408;GSM6268409;GSM6268410;GSM6268411;GSM6268412;GSM6268413;GSM6268414;GSM6268415;GSM6268416;GSM6268417;GSM6268418;GSM6268419;GSM6268420;GSM6268421;GSM6268422;GSM6268423;GSM6268424;GSM6268425;GSM…	Healthy	GSM6268375;GSM6268376;GSM6268377;GSM6268378;GSM6268379;GSM6268380;GSM6268381;GSM6268382;GSM6268383;GSM6268384;GSM6268385;GSM6268386;GSM6268387;GSM6268388;GSM6268389;GSM6268390;GSM6268391;GSM6268392;GSM6268393;GSM6268394;GSM6268395;GSM6268396;GSM6268397
GSE207022	Ustekinumab	GSM6268367;GSM6268368;GSM6268370;GSM6268371;GSM6268373;GSM6268398;GSM6268399;GSM6268400;GSM6268401;GSM6268404;GSM6268407;GSM6268408;GSM6268409;GSM6268412;GSM6268413;GSM6268414;GSM6268415;GSM6268417;GSM6268418;GSM6268420;GSM6268421;GSM6268422;GSM6268423;GSM6268425;GSM6268426;GSM6268428;GSM6268430;GSM6268433;GSM6268434;GSM6268436;GSM6268440;GSM6268442;GSM6268443;GSM6268444;GSM6268446;GSM6268447;GSM…	Placebo	GSM6268369;GSM6268372;GSM6268374;GSM6268402;GSM6268403;GSM6268405;GSM6268406;GSM6268410;GSM6268411;GSM6268416;GSM6268419;GSM6268424;GSM6268427;GSM6268429;GSM6268431;GSM6268432;GSM6268435;GSM6268437;GSM6268438;GSM6268439;GSM6268441;GSM6268445;GSM6268451;GSM6268457;GSM6268458;GSM6268461;GSM6268464;GSM6268466;GSM6268471;GSM6268472;GSM6268475;GSM6268479;GSM6268480;GSM6268481;GSM6268484;GSM6268486;GSM…
GSE207022	Ustekinumab	GSM6268367;GSM6268368;GSM6268370;GSM6268371;GSM6268373;GSM6268398;GSM6268399;GSM6268400;GSM6268401;GSM6268404;GSM6268407;GSM6268408;GSM6268409;GSM6268412;GSM6268413;GSM6268414;GSM6268415;GSM6268417;GSM6268418;GSM6268420;GSM6268421;GSM6268422;GSM6268423;GSM6268425;GSM6268426;GSM6268428;GSM6268430;GSM6268433;GSM6268434;GSM6268436;GSM6268440;GSM6268442;GSM6268443;GSM6268444;GSM6268446;GSM6268447;GSM…	NoTreatment	GSM6268375;GSM6268376;GSM6268377;GSM6268378;GSM6268379;GSM6268380;GSM6268381;GSM6268382;GSM6268383;GSM6268384;GSM6268385;GSM6268386;GSM6268387;GSM6268388;GSM6268389;GSM6268390;GSM6268391;GSM6268392;GSM6268393;GSM6268394;GSM6268395;GSM6268396;GSM6268397
GSE66207	CD	GSM1616912;GSM1616913;GSM1616914;GSM1616915;GSM1616916;GSM1616917;GSM1616918;GSM1616919;GSM1616920;GSM1616921;GSM1616922;GSM1616923;GSM1616924;GSM1616925;GSM1616926;GSM1616927;GSM1616928;GSM1616929;GSM1616930;GSM1616931	nonIBD	GSM1616932;GSM1616933;GSM1616934;GSM1616935;GSM1616936;GSM1616937;GSM1616938;GSM1616939;GSM1616940;GSM1616941;GSM1616942;GSM1616943;GSM1616944
GSE9452	UC;InflamedArea	GSM239617;GSM239618;GSM239714;GSM239716;GSM239717;GSM239718;GSM239719;GSM239720	UC;NonInflamedArea	GSM239723;GSM239725;GSM239726;GSM239727;GSM239729;GSM239730;GSM239731;GSM239732;GSM240022;GSM240028;GSM240029;GSM240030;GSM240031
GSE171244	InflamedArea	GSM5221235;GSM5221236;GSM5221237;GSM5221238;GSM5221239;GSM5221240;GSM5221241;GSM5221242;GSM5221243;GSM5221244	NonInflamedArea	GSM5221245;GSM5221246;GSM5221247;GSM5221248;GSM5221249;GSM5221250;GSM5221251;GSM5221252;GSM5221253;GSM5221254
GSE161031	DMSO	GSM4888680;GSM4888686;GSM4888692;GSM4888698;GSM4888704	TPT	GSM4888681;GSM4888687;GSM4888693;GSM4888699;GSM4888705
GSE161031	DMSO	GSM4888680;GSM4888686;GSM4888692;GSM4888698;GSM4888704	ETO	GSM4888682;GSM4888688;GSM4888694;GSM4888700;GSM4888706
GSE161031	LPS_DMSO	GSM4888683;GSM4888689;GSM4888695;GSM4888701;GSM4888707	DMSO	GSM4888680;GSM4888686;GSM4888692;GSM4888698;GSM4888704
GSE161031	LPS_TPT	GSM4888684;GSM4888690;GSM4888696;GSM4888702;GSM4888708	DMSO	GSM4888680;GSM4888686;GSM4888692;GSM4888698;GSM4888704
GSE161031	LPS_ETO	GSM4888685;GSM4888691;GSM4888697;GSM4888703;GSM4888709	DMSO	GSM4888680;GSM4888686;GSM4888692;GSM4888698;GSM4888704
GSE161031	TPT	GSM4888681;GSM4888687;GSM4888693;GSM4888699;GSM4888705	ETO	GSM4888682;GSM4888688;GSM4888694;GSM4888700;GSM4888706
GSE161031	LPS_DMSO	GSM4888683;GSM4888689;GSM4888695;GSM4888701;GSM4888707	TPT	GSM4888681;GSM4888687;GSM4888693;GSM4888699;GSM4888705
GSE161031	LPS_TPT	GSM4888684;GSM4888690;GSM4888696;GSM4888702;GSM4888708	TPT	GSM4888681;GSM4888687;GSM4888693;GSM4888699;GSM4888705
GSE161031	LPS_ETO	GSM4888685;GSM4888691;GSM4888697;GSM4888703;GSM4888709	TPT	GSM4888681;GSM4888687;GSM4888693;GSM4888699;GSM4888705
GSE161031	LPS_DMSO	GSM4888683;GSM4888689;GSM4888695;GSM4888701;GSM4888707	ETO	GSM4888682;GSM4888688;GSM4888694;GSM4888700;GSM4888706
GSE161031	LPS_TPT	GSM4888684;GSM4888690;GSM4888696;GSM4888702;GSM4888708	ETO	GSM4888682;GSM4888688;GSM4888694;GSM4888700;GSM4888706
GSE161031	LPS_ETO	GSM4888685;GSM4888691;GSM4888697;GSM4888703;GSM4888709	ETO	GSM4888682;GSM4888688;GSM4888694;GSM4888700;GSM4888706
GSE161031	LPS_DMSO	GSM4888683;GSM4888689;GSM4888695;GSM4888701;GSM4888707	LPS_TPT	GSM4888684;GSM4888690;GSM4888696;GSM4888702;GSM4888708
GSE161031	LPS_DMSO	GSM4888683;GSM4888689;GSM4888695;GSM4888701;GSM4888707	LPS_ETO	GSM4888685;GSM4888691;GSM4888697;GSM4888703;GSM4888709
GSE161031	LPS_TPT	GSM4888684;GSM4888690;GSM4888696;GSM4888702;GSM4888708	LPS_ETO	GSM4888685;GSM4888691;GSM4888697;GSM4888703;GSM4888709
GSE160925	CD	GSM4886620;GSM4886621;GSM4886622;GSM4886623;GSM4886624;GSM4886625;GSM4886626;GSM4886627;GSM4886628;GSM4886632;GSM4886633;GSM4886634	Healthy	GSM4886629;GSM4886630;GSM4886631;GSM4886635;GSM4886636;GSM4886637;GSM4886638;GSM4886639;GSM4886640
GSE160925	InflamedArea	GSM4886620;GSM4886621;GSM4886622;GSM4886623;GSM4886624;GSM4886625;GSM4886626;GSM4886627;GSM4886628;GSM4886632;GSM4886633;GSM4886634	NonInflamedArea	GSM4886629;GSM4886630;GSM4886631;GSM4886635;GSM4886636;GSM4886637;GSM4886638;GSM4886639;GSM4886640
GSE156044	CD	GSM4721214;GSM4721215;GSM4721216;GSM4721217	Healthy	GSM4721218;GSM4721219;GSM4721220;GSM4721221
GSE100833	Colon;NonInvolvedArea	GSM2694188;GSM2694195;GSM2694199;GSM2694210;GSM2694216;GSM2694217;GSM2694232;GSM2694251;GSM2694264;GSM2694267;GSM2694270;GSM2694272;GSM2694273;GSM2694275;GSM2694277;GSM2694278;GSM2694281;GSM2694285;GSM2694286;GSM2694287;GSM2694289;GSM2694290;GSM2694293;GSM2694294;GSM2694297;GSM2694298;GSM2694300;GSM2694302;GSM2694304;GSM2694306;GSM2694308;GSM2694311;GSM2694312;GSM2694314;GSM2694315;GSM2694316;GSM…	Colon;InflammedArea	GSM2694187;GSM2694196;GSM2694200;GSM2694207;GSM2694221;GSM2694243;GSM2694254;GSM2694256;GSM2694260;GSM2694261;GSM2694262;GSM2694263;GSM2694269;GSM2694271;GSM2694274;GSM2694276;GSM2694279;GSM2694282;GSM2694283;GSM2694284;GSM2694288;GSM2694299;GSM2694301;GSM2694303;GSM2694305;GSM2694307;GSM2694309;GSM2694333;GSM2694342;GSM2694349;GSM2694350;GSM2694354;GSM2694355;GSM2694358;GSM2694366;GSM2694371;GSM…
GSE100833	Ileum;NonInvolvedArea	GSM2694206;GSM2694209;GSM2694212;GSM2694215;GSM2694219;GSM2694220;GSM2694222;GSM2694223;GSM2694224;GSM2694226;GSM2694227;GSM2694235;GSM2694245;GSM2694248;GSM2694257;GSM2694258;GSM2694265;GSM2694296;GSM2694319;GSM2694362;GSM2694377;GSM2694397;GSM2694398;GSM2694403;GSM2694420;GSM2694477;GSM2694490;GSM2694493;GSM2694498;GSM2694509	Ileum;InflammedArea	GSM2694191;GSM2694198;GSM2694202;GSM2694203;GSM2694204;GSM2694205;GSM2694208;GSM2694213;GSM2694214;GSM2694218;GSM2694228;GSM2694229;GSM2694231;GSM2694233;GSM2694234;GSM2694236;GSM2694241;GSM2694247;GSM2694249;GSM2694250;GSM2694268;GSM2694292;GSM2694310;GSM2694322;GSM2694328;GSM2694329;GSM2694359;GSM2694364;GSM2694383;GSM2694388;GSM2694391;GSM2694404;GSM2694407;GSM2694412;GSM2694416;GSM2694417;GSM…
GSE100833	Rectum;NonInvolvedArea	GSM2694189;GSM2694193;GSM2694194;GSM2694197;GSM2694201;GSM2694211;GSM2694225;GSM2694237;GSM2694238;GSM2694239;GSM2694240;GSM2694242;GSM2694252;GSM2694253;GSM2694280;GSM2694291;GSM2694295;GSM2694317;GSM2694325;GSM2694330;GSM2694331;GSM2694341;GSM2694351;GSM2694357;GSM2694395;GSM2694419;GSM2694421;GSM2694428;GSM2694429;GSM2694431;GSM2694453;GSM2694464;GSM2694473;GSM2694474;GSM2694478;GSM2694485;GSM…	Rectum;InflammedArea	GSM2694190;GSM2694192;GSM2694230;GSM2694244;GSM2694246;GSM2694255;GSM2694259;GSM2694266;GSM2694313;GSM2694323;GSM2694326;GSM2694327;GSM2694332;GSM2694345;GSM2694347;GSM2694352;GSM2694356;GSM2694363;GSM2694368;GSM2694375;GSM2694392;GSM2694393;GSM2694396;GSM2694402;GSM2694408;GSM2694414;GSM2694460;GSM2694462;GSM2694471;GSM2694480;GSM2694495;GSM2694496;GSM2694503;GSM2694510;GSM2694512;GSM2694514;GSM…

## Sheet: TableS3
Keyword	ontology_id	ontology_group	ontology_link	Attribute	arch_keyword	synonyms
UC	10009900	MedDRA LLT	https://identifiers.org/meddra:10009900	Disease	Colitis ulcerative	UC; Ulcerative (chronic) ileocolitis; Ulcerative colitis, unspecified; UC aggravated; Other ulcerative colitis; Universal ulcerative (chronic) colitis; Ulcerative (chronic) enterocolitis; Backwash ileitis;Enterocolitis ulcerative;Ulcerative enterocolitis;Ulcerative colitis relapse;Acute ulcerative colitis;Left-sided ulcerative (chronic) colitis;Ulcerative colitis;Colitis ulcerative aggravated;Col…
CD	10011401	MedDRA LLT	https://identifiers.org/meddra:10011401	Disease	Crohn's disease	CD; Crohn Disease; Crohn's colitis; Crohn's ileitis; Regional ileitis aggravated; Fistulizing Crohn's disease; Crohn's disease relapse; Granulomatous colitis; Crohn's disease acute episode; Crohn's aggravated; Granulomatous ileocolitis; Crohn's enteritis; Crohn's disease aggravated; Ileitis regional; Fistulising Crohn's disease; Regional enteritis of unspecified site; Regional enteritis of small …
Healthy				Disease
nonIBD				Disease
Control				Disease
Colon	C12382	NCIT_TISSUE	http://purl.obolibrary.org/obo/NCIT_C12382	Source	Colon	Colon, NOS; colon; COLON; LARGE INTESTINE, COLON
Rectum	C12390	NCIT_TISSUE	http://purl.obolibrary.org/obo/NCIT_C12390	Source	Rectum	LARGE INTESTINE, RECTUM; RECTUM; Hemorrhoidal; Rectum, NOS; rectum
Ileum	C12387	NCIT_TISSUE	http://purl.obolibrary.org/obo/NCIT_C12387	Source	Ileum	SMALL INTESTINE, ILEUM; ILEUM; Ileum
Blood	C12434	NCIT_TISSUE	http://purl.obolibrary.org/obo/NCIT_C12434	Source	Blood	Peripheral blood; Reticuloendothelial System, Blood; BLOOD; blood; Peripheral Blood; Blood; Whole Blood
EpithelialCells	D004847	MESH_CELLTYPE	http://id.nlm.nih.gov/mesh/D004847	CellType	Epithelial Cells	EpithelialCells; Cell, Epithelial; Cells, Epithelial; Epithelial Cell; Epithelium
Fibroblasts	D005347	MESH_CELLTYPE	http://id.nlm.nih.gov/mesh/D005347	CellType	Fibroblasts	Fibroblast
Monocytes	D009000	MESH_CELLTYPE	http://id.nlm.nih.gov/mesh/D009000	CellType	Monocytes	Monocyte
PBMC	D000072916	MESH_CELLTYPE	http://id.nlm.nih.gov/mesh/D000072916	CellType	Peripheral Blood Stem Cells	Peripheral blood mononuclear cells
AntiTNF				Treatment	anti-TNF
Infliximab	C1789	NCIT_DRUG	http://purl.obolibrary.org/obo/NCIT_C1789	Treatment	Infliximab	Avakine; Infliximab; Remicade; Remsima; cA2; INFLIXIMAB; infliximab
Ustekinumab	C84237	NCIT_DRUG	http://purl.obolibrary.org/obo/NCIT_C84237	Treatment	Ustekinumab	CNTO1275; CNTO 1275; USTEKINUMAB; Ustekinumab; Immunoglobulin G1, Anti-(Human Interleukin-12 Subunit beta (IL-12B, CLMF p40, NKSF2)) (Human Monoclonal CNTO 1275 gamma1-chain), Disulfide with Human Monoclonal CNTO 1275 kappa-chain, Dimer; Stelara
Vedolizumab	C95798	NCIT_DRUG	http://purl.obolibrary.org/obo/NCIT_C95798	Treatment	Vedolizumab	LDP02; Entyvio; MLN02; MLN0002; Immunoglobulin G1, Anti-(Human Integrin LPAM-1 (Lymphocyte Peyer's Patch Adhesion Molecule 1)) (Human-Mus musculus Heavy Chain), Disulfide with Human-Mus musculus kappa-chain, Dimer; VEDOLIZUMAB; Vedolizumab; LDP-02; Immunoglobulin G1, anti-(human integrin LPAM-1 (lymphocyte Peyer's patch adhesion molecule 1)) (human-Mus musculus heavy chain), disulfide with human-…
LPS	C101788	NCIT_DRUG	http://purl.obolibrary.org/obo/NCIT_C101788	Treatment	Lipopolysaccharide	Lipopolysaccharide; LPS
Etrolizumab				Treatment
TPT	C1413	NCIT_DRUG	http://purl.obolibrary.org/obo/NCIT_C1413	Treatment	Topotecan	Topotecan Lactone; 9-[(dimethylamino)methyl]-10-hydroxy-(20S)-camptothecin;TOPOTECAN; Hycamptamine; (s)-10-[(dimethylamino)methyl]-4-ethyl-4,9-dihydroxy-1H-pyrano[3',4':6,7]indolizino[1,2-b]-quinoline-3,14(4H,12H)-dione topotecan; Topotecan
ETO	C491	NCIT_DRUG	http://purl.obolibrary.org/obo/NCIT_C491	Treatment	Etoposide	VP 16; VP16; etoposide; VP-16-213; EPEG; Lastet; VP-16; Demethyl Epipodophyllotoxin Ethylidine Glucoside; Toposar; 9-[(4,6-O-Ethylidene-beta-D-glucopyranosyl]oxy)-5,8,8a,9-tetrahydro-5-(4-hydroxy-3,5-dimethoxyphenyl)furo[3',4':6,7]naphtho[2,3-d]-1,3-dioxol-6(5aH)-one; Etoposide; VP 16-213; Vepesid; ETOPOSIDE; 4'-Demethylepipodophyllotoxin 9-[4,6-O-ethylidene-beta-D-glucopyranoside]; Etoposide
Golimumab	C87766	NCIT_DRUG	http://purl.obolibrary.org/obo/NCIT_C87766	Treatment	Golimumab
DMSO				Treatment
Placebo				Treatment
NoTreatment				Treatment
H4				Timepoint
W0				Timepoint
W4_6				Timepoint
W6				Timepoint
W8				Timepoint
W10				Timepoint
W12				Timepoint
W14				Timepoint
W30				Timepoint
W52				Timepoint

## Sheet: TableS4
Database Type	Database
GeneOntology	Biological Process
GeneOntology	Cellular Component
GeneOntology	Molecular Function
pathway	KEGG
pathway	Reactome
pathway	Panther
pathway	Wikipathway
network	CORUM
network	CORUMA
network	miRNA target
network	PPI BioGRID
network	Transcription Factor Target
Disease	Disgenet
Disease	GLAD4U
Disease	OMIM
Drug	DrugBank
Drug	GLAD4U
phenotype	Human Phenotype Onotology
chromosomalLocation	CytogeneticBand

## Sheet: TableS5
target	meta p-value	adjusted meta p-value	mean logFC	direction	# of comparisons	# of datasets
CXCR2	3.2322e-10	4.9129e-08	1.7865	up	5	4
TAGAP	1.1286e-09	5.8924e-08	1.1852	up	5	4
TLR4	1.163e-09	5.8924e-08	0.83785	up	5	4
CCL2	5.5256e-09	1.6846e-07	1.5933	up	5	4
EDNRB	5.5415e-09	1.6846e-07	0.76241	up	5	4
ZEB2	7.639e-09	1.9352e-07	1.0234	up	5	4
PLAU	9.5549e-09	2.0748e-07	1.1131	up	5	4
TNFAIP3	2.5606e-08	4.7601e-07	0.71124	up	5	4
GPR65	2.8185e-08	4.7601e-07	0.96091	up	5	4
IL18R1	4.4176e-08	6.1631e-07	0.71995	up	5	4
IL10	4.4601e-08	6.1631e-07	0.88782	up	5	4
RIPK2	1.1847e-07	1.5006e-06	0.51323	up	5	4
FAP	1.7944e-07	2.098e-06	1.3937	up	5	4
STAT4	3.1547e-07	3.4251e-06	0.48154	up	5	4
LRRK2	4.4542e-07	4.4533e-06	1.0549	up	5	4
IL1R1	4.6877e-07	4.4533e-06	0.61353	up	5	4
CREM	5.8151e-07	5.1994e-06	0.46328	up	5	4
OSMR	8.6171e-07	7.2767e-06	0.79282	up	5	4
PTPRC	9.808e-07	7.8464e-06	1.0931	up	5	4
FCGR2A	2.6601e-06	2.0217e-05	0.9947	up	5	4
MAP1B	3.2146e-06	2.3267e-05	0.69228	up	5	4
IL19	3.4056e-06	2.3529e-05	-0.75926	down	5	4
CPEB4	3.6788e-06	2.4312e-05	0.37986	up	5	4
NCF4	4.1302e-06	2.6158e-05	0.71105	up	5	4
PLA2G4A	6.7031e-06	4.0755e-05	0.64007	up	5	4
JAZF1	7.4968e-06	4.3828e-05	0.53847	up	5	4
NR5A2	1.0856e-05	6.1116e-05	-0.43303	down	5	4
GREB1	1.2898e-05	7.0017e-05	0.78405	up	5	4
ZBTB7C	1.5087e-05	7.9076e-05	-0.70767	down	5	4
IFIH1	2.6986e-05	0.00013673	0.34893	up	5	4
IRF6	3.2412e-05	0.000155	-0.45603	down	5	4
GPR35	3.2632e-05	0.000155	-0.29654	down	5	4
SATB1	3.8436e-05	0.00017704	0.40398	up	5	4
DLD	4.2902e-05	0.0001918	-0.24091	down	5	4
ELF1	5.2306e-05	0.00022716	0.19392	up	5	4
IL6R	5.7649e-05	0.00024341	0.33708	up	5	4
MFHAS1	6.1627e-05	0.00025317	-0.26832	down	5	4
SP110	6.7247e-05	0.00026899	0.32114	up	5	4
FAM118A	7.1789e-05	0.00027979	-0.31394	down	5	4
CYLD	7.9166e-05	0.00030083	0.37379	up	5	4
RUNX3	0.00010863	0.00040273	0.5248	up	5	4
NOD2	0.00017707	0.00064084	0.69551	up	5	4
PTGER4	0.00018276	0.00064604	-0.42226	down	5	4
CD40	0.0002244	0.00077518	0.46823	up	5	4
SH2B3	0.00024126	0.00081491	0.20877	up	5	4
NFKBIA	0.00025355	0.0008378	0.44725	up	5	4
IL1R2	0.00027156	0.00084873	0.5384	up	5	4
RASGRP1	0.00027165	0.00084873	0.55315	up	5	4
PTPN2	0.0002736	0.00084873	0.25988	up	5	4
IL2RA	0.00031631	0.00096158	0.45293	up	5	4
CDH13	0.00043265	0.0012895	0.76855	up	5	4
IFNG	0.00063848	0.0018663	0.67963	up	5	4
MAP3K8	0.00079975	0.0022923	0.43464	up	5	4
IRF4	0.00081435	0.0022923	0.69528	up	5	4
SOX4	0.00087887	0.0023974	-0.26104	down	5	4
UBE2D1	0.00088796	0.0023974	0.25908	up	5	4
PRKCB	0.00089902	0.0023974	0.44185	up	5	4
IL12B	0.0011441	0.0029982	0.59145	up	5	4
GNA12	0.0013442	0.003463	0.2033	up	5	4
SEMA6D	0.0014559	0.0036882	-0.3345	down	5	4
BANK1	0.001542	0.0038424	0.73633	up	5	4
IRF8	0.0019269	0.0047241	0.29249	up	5	4
ITGA4	0.0022923	0.0055305	0.46313	up	5	4
IKZF1	0.0026396	0.006269	0.38588	up	5	4
RGS14	0.0028417	0.0066451	0.26155	up	5	4
PTPN22	0.0028869	0.0066486	0.25702	up	5	4
ITGAV	0.0030011	0.0068084	0.22358	up	5	4
GPR18	0.0034727	0.0077625	0.59048	up	5	4
ETS1	0.0035833	0.0078937	0.38084	up	5	4
CUL1	0.0038919	0.008451	0.11241	up	5	4
TCERG1L	0.0044127	0.009447	-0.30284	down	5	4
SIRPG	0.0045434	0.0095916	0.37939	up	5	4
LSP1	0.0048693	0.010139	0.45874	up	5	4
CD226	0.0054097	0.011112	0.36164	up	5	4
ZFP36L1	0.0061779	0.01252	0.30967	up	5	4
FOS	0.0064138	0.012784	0.61428	up	5	4
ADCY3	0.0064761	0.012784	0.2194	up	5	4
SPRED2	0.0070984	0.013833	-0.36211	down	5	4
LNPEP	0.0080344	0.015459	0.13289	up	5	4
GRM7	0.0092497	0.017574	-0.16027	down	1	1
JAK2	0.0094501	0.017734	0.2469	up	5	4
PDGFA	0.011502	0.021321	-0.067891	down	5	4
CARS	0.012472	0.02284	0.18385	up	5	4
IL23R	0.013737	0.024857	-0.23333	down	5	4
PDGFB	0.014364	0.025687	0.33061	up	5	4
NFATC1	0.015218	0.026898	0.28914	up	5	4
CD28	0.02045	0.035729	0.30923	up	5	4
THEMIS	0.025613	0.044241	0.19465	up	5	4
HDAC7	0.026068	0.044521	0.28893	up	5	4
PRDM1	0.030556	0.051605	0.17026	up	5	4
SKAP2	0.03369	0.056274	0.13458	up	5	4
SMAD3	0.035095	0.057982	-0.14765	down	5	4
TNFSF11	0.035668	0.058297	0.33108	up	5	4
TET2	0.036563	0.059124	0.21579	up	5	4
CDC37	0.04604	0.073664	-0.060506	down	5	4
IL27	0.052457	0.083058	-0.15631	down	5	4
TAB2	0.063053	0.098804	0.057722	up	5	4
REXO2	0.075849	0.11764	0.10115	up	5	4
NDFIP1	0.077918	0.11963	-0.07401	down	5	4
DNMT3A	0.086068	0.13082	0.076634	up	5	4
KCTD12	0.091013	0.13697	0.12855	up	5	4
TRIB1	0.10007	0.1489	0.33372	up	5	4
BRMS1L	0.1009	0.1489	0.10057	up	5	4
IL21	0.10212	0.14925	0.17358	up	5	4
ELP3	0.10511	0.15215	0.06161	up	5	4
CDKN2A	0.10851	0.1556	0.26969	up	5	4
REL	0.1179	0.16594	0.12223	up	5	4
SLC2A13	0.1179	0.16594	-0.069924	down	5	4
ID4	0.13227	0.18286	0.069578	down	5	4
TNFRSF1A	0.13233	0.18286	0.072795	up	5	4
PARK7	0.14717	0.19986	0.050081	up	5	4
OSER1	0.14846	0.19986	0.053015	up	5	4
IL1RL1	0.14858	0.19986	0.17136	up	5	4
CD6	0.15053	0.20071	0.12633	up	5	4
CUL2	0.1532	0.20249	0.063711	up	5	4
IFNGR2	0.16341	0.21412	-0.070802	down	5	4
TSPAN14	0.1668	0.21669	-0.025777	down	5	4
ZNF423	0.18021	0.23029	0.034832	up	5	4
HLA-F	0.18029	0.23029	0.011114	up	5	4
AKAP11	0.1975	0.25016	0.042879	up	5	4
CDKAL1	0.21758	0.27333	-0.21302	down	5	4
FOXO1	0.22384	0.27888	-0.072829	down	5	4
IL12RB2	0.22763	0.2813	0.098041	up	5	4
ALK	0.22957	0.28141	-0.10877	down	5	4
ADCY7	0.23745	0.28873	0.064678	up	5	4
IRF5	0.24521	0.29581	0.14948	up	5	4
SMURF1	0.26937	0.32236	-0.072556	down	5	4
FOSL2	0.27146	0.32236	-0.032414	down	5	4
CIITA	0.28481	0.33559	0.026887	up	5	4
ACTA2	0.29592	0.34081	0.11515	up	5	4
FOXO3	0.29592	0.34081	0.022226	up	5	4
KSR1	0.29597	0.34081	-0.1207	down	5	4
WDR59	0.30692	0.35076	0.098942	up	5	4
CCL20	0.31225	0.3542	-0.18768	down	5	4
HLA-DRB1	0.32032	0.35691	-0.065751	down	1	1
ZPBP2	0.32081	0.35691	-0.11173	down	5	4
GCKR	0.32169	0.35691	-0.023404	down	5	4
BRD7	0.33915	0.37355	0.0032998	up	5	4
SLCO6A1	0.36673	0.39892	-0.058243	down	5	4
ABI1	0.36742	0.39892	-0.018149	down	5	4
CAMK2A	0.37302	0.40212	-0.013405	down	5	4
IFNLR1	0.42979	0.46006	-0.061217	down	5	4
ERRFI1	0.43363	0.46092	-0.073442	down	5	4
ERAP1	0.43922	0.46362	0.028221	down	5	4
IPMK	0.44387	0.4653	-0.023169	down	5	4
TMEM17	0.47776	0.4974	0.05714	up	5	4
USP12	0.49484	0.51167	0.024281	up	5	4
STAT3	0.52628	0.53723	-0.0093989	down	5	4
PPP5C	0.52662	0.53723	-0.021418	down	5	4
TYK2	0.55471	0.5621	-0.0039216	down	5	4
UBE3D	0.59139	0.59531	-0.010296	down	5	4
PTGER3	0.61757	0.61757	0.024059	down	5	4
